# Supplementary material for: Systems Based Study of the Therapeutic Potential of Small Charged Molecules for the Inhibition of IL-1 Mediated Cartilage Degradation
Source: PLoS One. 2016 Dec 15;11(12):e0168047. doi: 10.1371/journal.pone.0168047 (PMC5158201; doi:10.1371/journal.pone.0168047)
Supplement: S1 Table — (XLS) [file pone.0168047.s001.xls]

## Sheet: Sheet1
Time, Days	Loss (ag), Km,aga=55 nM, % of Total	Loss (ag), Km,aga=85 nM, % of Total	Time	Loss (ag), (Li et al. (Experimental)), 1 ng/m IL-1, % of Total	Experimental Error, (95% CI)		Time, Days	CIL-1 , Km,aga=55 nM, ng/ml	CIL-1, Km,aga=85 nM, ng/ml
0	0	0	0	0	0		0	0.0094125	0.0094125
3	9.1246	12.8315	2	5	2.3209		3	0.1695	0.1869
6	29.2143	39.5054	4	15	2.4542		6	0.2616	0.3216
9	51.6888	63.1982	6	32	7.4794		9	0.3524	0.3829
12	68.1753	77.0666	8	54	8.3296		12	0.3864	0.3996
15	78.5701	85.5432	10	77	4.2892		15	0.399	0.4064
18	85.6728	90.909	12	83	2.8804		18	0.405	0.4098
21	90.6239	94.4345	14	89	1.8436		21	0.4083	0.4116
24	94.1752	96.8193	16	90	0.9008		24	0.4103	0.4128
27	96.7934	98.4783	20	94	0.5011		27	0.4116	0.4136
			25	96	0.5302
