# Supplementary material for: Systems Based Study of the Therapeutic Potential of Small Charged Molecules for the Inhibition of IL-1 Mediated Cartilage Degradation
Source: PLoS One. 2016 Dec 15;11(12):e0168047. doi: 10.1371/journal.pone.0168047 (PMC5158201; doi:10.1371/journal.pone.0168047)
Supplement: S2 Table — (XLS) [file pone.0168047.s002.xls]

## Sheet: Sheet1
Time, hrs	Cd/Cref, Zd=-16, Uptake	Cd/Cref, Zd=-16, Release	Cd/Cref, Zd=-10, Uptake	Cd/Cref, Zd=-10, Release	Cd/Cref, Zd=-8, Uptake	Cd/Cref, Zd=-8, Release	Cd/Cref, Zd=-4, Uptake	Cd/Cref, Zd=-4, Release	Cd/Cref, Zd=-2, Uptake	Cd/Cref, Zd=-2, Release	Cd/Cref, Zd=-1, Uptake	Cd/Cref, Zd=-1, Release
0	0	0.00073866	2.54712e-29	0.0057525	0	0.0130599	0	0.092163	0	0.290517	0	0.53283
0.555556	0.00030789	0.00037905	0.00245526	0.0030273	0.005619	0.0069675	0.039003	0.052398	0.111531	0.180963	0.181458	0.35754
1.11111	0.00050481	0.000222198	0.0039357	0.0017823	0.0089343	0.0041184	0.061617	0.031986	0.180207	0.117594	0.30156	0.246027
1.66667	0.00061425	0.00014997	0.0047619	0.00120945	0.0107886	0.00280335	0.074598	0.0221967	0.222342	0.084636	0.38025	0.183288
2.22222	0.00067533	8.3715e-05	0.0052179	0.00067533	0.0118161	0.00157098	0.082137	0.012942	0.248592	0.053355	0.43239	0.123732
2.77778	0.00071061	5.5539e-05	0.005472	0.00045087	0.0123921	0.00105267	0.086442	0.0088731	0.264738	0.038115	0.46674	0.091749
3.33333	0.00072975	2.97753e-05	0.005613	0.000242106	0.0127125	0.00056811	0.088905	0.0050325	0.274677	0.02367	0.48933	0.061419
3.88889	0.00073917	1.93929e-05	0.0056886	0.000158952	0.0128838	0.00037473	0.090345	0.0034137	0.280818	0.0168204	0.50427	0.045417
4.44444	0.00074358	9.9273e-06	0.0057276	8.1792e-05	0.0129762	0.000194307	0.091173	0.00188796	0.284694	0.0103323	0.51429	0.030246
5	0.00074583	6.3099e-06	0.0057486	5.2542e-05	0.0130257	0.00012561	0.091629	0.00126513	0.287037	0.0073047	0.52083	0.0223125
5.55556	0.00074709	3.0261e-06	0.0057609	2.54883e-05	0.0130545	6.1686e-05	0.091878	0.00067902	0.288441	0.0044394	0.52509	0.0147954
6.11111	0.00074709	1.86975e-06	0.0057675	1.59732e-05	0.0130704	3.8994e-05	0.092016	0.00044988	0.289278	0.0031272	0.52782	0.0108984
6.66667	0.00074694	8.2542e-07	0.0057699	7.2051e-06	0.0130773	1.7946e-05	0.092103	0.000234624	0.289785	0.00188613	0.52959	0.0072081
7.22222	0.00074682	4.9533e-07	0.0057711	4.4073e-06	0.0130803	1.11105e-05	0.092151	0.000154332	0.290124	0.00132678	0.53076	0.0053079
7.77778	0.0007467	1.98657e-07	0.0057714	1.83822e-06	0.0130812	4.7898e-06	0.092169	7.8999e-05	0.290325	0.00079803	0.5316	0.0035085
8.33333	0.00074664	1.15422e-07	0.0057714	1.09836e-06	0.0130821	2.91285e-06	0.092181	5.1834e-05	0.290433	0.00056151	0.53211	0.00258408
8.88889	0.00074658	4.0959e-08	0.0057711	4.2102e-07	0.0130821	1.18107e-06	0.092184	2.63589e-05	0.29049	0.00033792	0.53241	0.00170871
9.44444	0.00074655	2.24868e-08	0.0057708	2.4339e-07	0.0130818	7.0302e-07	0.092184	1.72851e-05	0.290511	0.000237882	0.53262	0.00125877
10	0.00074655	6.0537e-09	0.0057708	8.124e-08	0.0130815	2.62776e-07	0.092184	8.7744e-06	0.290526	0.000143304	0.53274	0.00083265
10.5556	0.00074655	2.63313e-09	0.0057705	4.2894e-08	0.0130815	1.48971e-07	0.092181	5.739e-06	0.290526	0.000100875	0.5328	0.00061338
11.1111	0.00074655	0	0.0057705	8.1135e-09	0.0130812	4.4547e-08	0.092181	2.89263e-06	0.290526	6.0762e-05	0.53283	0.00040575
