# Supplementary material for: Systems Based Study of the Therapeutic Potential of Small Charged Molecules for the Inhibition of IL-1 Mediated Cartilage Degradation
Source: PLoS One. 2016 Dec 15;11(12):e0168047. doi: 10.1371/journal.pone.0168047 (PMC5158201; doi:10.1371/journal.pone.0168047)
Supplement: S3 Table — (XLS) [file pone.0168047.s003.xls]

## Sheet: Sheet1
Time, Days	Cd/Cref, Zd=+1, Uptake	Cd/Cref, Zd=+1, Release	Cd/Cref, Zd=+2, Uptake	Cd/Cref, Zd=+2, Release	Cd/Cref, Zd=+4, Uptake	Cd/Cref, Zd=+4, Release	Cd/Cref, Zd=+8, Uptake	Cd/Cref, Zd=+8, Release	Cd/Cref, Zd=+10, Uptake	Cd/Cref, Zd=+10, Release	Cd/Cref, Zd=+16, Uptake	Cd/Cref, Zd=+16, Release		Time, Days	Cd/Cref, Zd=+4, Release (Panel D)	Time, Days	Cd/Cref, Zd=+2, Release (Panel D)	Time, Days	Cd/Cref, Zd=+1, Release (Panel D)
0	3.18e-12	1.84866	0.0114867	3.4428	0.35361	11.5371	0.77559	99.15	0.98646	256.155	1.62705	1953.42		0	11.5371	0	3.4428	0	1.8487
0.115741	1.28493	0.863	1.88418	1.96287	3.0705	9.0021	4.2582	95.436	4.5738	252.099	5.3103	1948.89		1	1.025	0.1667	1.2178	0.1667	0.3409
0.231481	1.67772	0.335	2.72688	1.03167	5.1528	6.9504	7.6119	92.058	8.0886	248.502	8.9553	1945.74		2	0.091	0.3333	0.3822	0.3333	0.0625
0.347222	1.79751	0.0479	3.1143	0.43578	6.7269	5.26	10.8618	88.8	11.5638	244.935	12.5937	1942.53		3	0.0080751	0.5	0.1141	0.5	0.0115
0.462963	1.83414	0.00183	3.2946	0.175266	7.9137	3.93	14.0022	85.6	14.9961	241.392	16.2291	1939.26		4	0.00071685	0.6667	0.0333	0.6667	0.0020993
0.578704	1.84485	0.01	3.3762	0.104	8.8077	3.31	17.0373	82.9	18.3834	238.131	19.8612	1936.32		5	6.3636e-05	0.8333	0.0097677	0.8333	0.00038478
0.694444	1.84794	0	3.4128	0.0326	9.4812	2.69	19.9683	80.3	21.726	234.87	23.4831	1933.41		6	5.649e-06	1	0.01	1	7.053e-05
0.810185	1.84848	0	3.4305	0.01	9.9939	2.08	22.8	77.6	25.0245	232	27.105	1930.47		7	5.0148e-07	1.1667	0.01	1.1667	1.2928e-05
0.925926	1.8486	0	3.438	0.01	10.3791	1.46	25.5327	74.9	28.2792	228	30.726	1927.53		8	4.4517e-08	1.3333	0	1.3333	2.3696e-06
1.04167	1.84863	0	3.441	0	10.6677	1.28	28.1721	72.9	31.491	225	34.335	1924.65		9	3.9519e-09	1.5	0	1.5	4.3434e-07
1.15741	1.84866	0	3.4422	0	10.8849	1.11	30.717	70.8	34.659	222	37.947	1921.8		10	3.5082e-10	1.6667	0	1.6667	7.9611e-08
1.27315	1.84866	0	3.4428	0	11.0478	0.931	33.177	68.7	37.785	220	41.553	1918.92		11	3.1143e-11	1.8333	0	1.8333	1.4592e-08
1.38889	1.84866	0	3.4428	0	11.1699	0.755	35.547	66.7	40.866	217	45.153	1916.04		12	2.7641e-12	2	0	2	2.6747e-09
1.50463	1.84869	0	3.4428	0	11.2641	0.58	37.839	64.6	43.908	214	48.753	1913.19		13	2.4519e-13	2.1667	0	2.1667	4.9026e-10
1.62037	1.84869	0	3.4428	0	11.3352	0.404	40.047	62.5	46.908	211	52.35	1910.31		14	2.1685e-14	2.3333	0	2.3333	8.9862e-11
1.73611	1.84869	0	3.4428	0	11.388	0.229	42.177	60.5	49.869	208	55.941	1907.46		15	1.8831e-15	2.5	0	2.5	1.6472e-11
1.85185	1.84869	0	3.4428	0	11.4279	0.053706	44.232	58.407	52.791	204.852	59.532	1904.58		16	1.4805e-16	2.6667	0	2.6667	3.0192e-12
1.96759	1.84869	0	3.4428	0	11.4567	0.033609	46.215	57.099	55.671	202.494	63.117	1901.82		17	7.1916e-18	2.8333	0	2.8333	5.5338e-13
2.08333	1.84869	0	3.4428	0	11.478	0.0135135	48.129	55.791	58.512	200.133	66.699	1899.03		18	0	3	0	3	1.014e-13
2.19907	1.84869	0	3.4428	0	11.4942	0.01	49.977	54.483	61.311	197.772	70.281	1896.24		19	0	3.1667	0	3.1667	1.8573e-14
2.31481	1.84869	0	3.4428	0	11.5056	0.01	51.765	53.172	64.071	195.414	73.857	1893.48		20	0	3.3333	0	3.3333	3.3972e-15
2.43056	1.84869	0	3.4428	0	11.514	0	53.487	51.864	66.798	193.053	77.427	1890.69				3.5	0	3.5	6.1854e-16
2.5463	1.84869	0	3.4428	0	11.5209	0	55.143	50.556	69.486	190.695	80.994	1887.93				3.6667	0	3.6667	1.1076e-16
2.66204	1.84869	0	3.4428	0	11.526	0	56.748	49.248	72.138	188.334	84.558	1885.14				3.8333	0	3.8333	1.8515e-17
2.77778	1.84869	0	3.4428	0	11.5299	0	58.293	47.937	74.748	185.973	88.116	1882.38				4	0	4	2.8224e-18
2.89352	1.84869	0	3.4428	0	11.5329	0	59.781	46.629	77.322	183.615	91.674	1879.59				4.1667	0	4.1667	1.3733e-19
3.00926	1.84869	0	3.4428	0	11.535	0	61.212	45.321	79.857	181.254	95.226	1876.8				4.3333	0	4.3333	0
3.125	1.84869	0	3.4428	0	11.5359	0	62.598	44.013	82.359	178.896	98.772	1874.04				4.5	0	4.5	0
3.24074	1.84869	0	3.4428	0	11.5368	0	63.933	42.702	84.831	176.535	102.315	1871.25				4.6667	0	4.6667	0
3.35648	1.84869	0	3.4428	0	11.5374	0	65.214	41.394	87.264	174.174	105.855	1868.49				4.8333	0	4.8333	0
3.47222	1.84869	0	3.4428	0	11.5377	0	66.453	40.086	89.664	171.816	109.392	1865.7						5	0
3.58796	1.84869	0	3.4428	0	11.5377	0	67.65	38.778	92.028	169.455	112.923	1862.94
3.7037	1.84869	0	3.4428	0	11.538	0	68.799	37.47	94.356	167.097	116.451	1860.15
3.81944	1.84869	0	3.4428	0	11.5377	0	69.906	36.855	96.648	165.483	119.976	1857.54
3.93519	1.84869	0	3.4428	0	11.5377	0	70.977	36.24	98.916	163.869	123.495	1854.96
4.05093	1.84869	0	3.4428	0	11.5377	0	72.009	35.625	101.148	162.255	127.011	1852.35
4.16667	1.84869	0	3.4428	0	11.5377	0	72.999	35.01	103.35	160.641	130.521	1849.74
4.28241	1.84869	0	3.4428	0	11.5377	0	73.956	34.395	105.522	159.027	134.031	1847.13
4.39815	1.84869	0	3.4428	0	11.5377	0	74.88	33.783	107.658	157.413	137.535	1844.55
4.51389	1.84869	0	3.4428	0	11.5377	0	75.768	33.168	109.761	155.799	141.033	1841.94
4.62963	1.84869	0	3.4428	0	11.5377	0	76.62	32.553	111.837	154.185	144.528	1839.33
4.74537	1.84869	0	3.4428	0	11.5377	0	77.448	31.938	113.886	152.571	148.023	1836.75
4.86111	1.84869	0	3.4428	0	11.5377	0	78.243	31.323	115.905	150.957	151.509	1834.14
4.97685	1.84869	0	3.4428	0	11.5377	0	79.008	30.708	117.894	149.346	154.995	1831.53
5.09259	1.84869	0	3.4428	0	11.5377	0	79.746	30.096	119.853	147.732	158.475	1828.92
5.20833	1.84869	0	3.4428	0	11.5374	0	80.46	29.4804	121.785	146.118	161.949	1826.34
5.32407	1.84869	0	3.4428	0	11.5374	0	81.144	28.866	123.684	144.504	165.423	1823.73
5.43981	1.84869	0	3.4428	0	11.5374	0	81.804	28.2516	125.562	142.89	168.891	1821.12
5.55556	1.84869	0	3.4428	0	11.5374	0	82.44	27.6372	127.413	141.276	172.356	1818.54
5.6713	1.84869	0	3.4428	0	11.5374	0	83.055	27.0225	129.237	139.662	175.815	1815.93
5.78704	1.84869	0	3.4428	0	11.5374	0	83.643	26.4081	131.034	138.048	179.271	1813.32
5.90278	1.84869	0	3.4428	0	11.5374	0	84.21	25.7937	132.804	136.434	182.724	1810.71
6.01852	1.84869	0	3.4428	0	11.5374	0	84.759	25.1793	134.547	134.82	186.174	1808.13
6.13426	1.84869	0	3.4428	0	11.5374	0	85.29	24.5649	136.263	133.206	189.618	1805.52
6.25	1.84869	0	3.4428	0	11.5374	0	85.797	23.9502	137.961	131.592	193.059	1802.91
6.36574	1.84869	0	3.4428	0	11.5374	0	86.286	23.3358	139.632	129.981	196.497	1800.33
6.48148	1.84869	0	3.4428	0	11.5374	0	86.76	22.7214	141.279	128.367	199.929	1797.72
6.59722	1.84869	0	3.4428	0	11.5374	0	87.216	22.107	142.902	126.753	203.358	1795.11
6.71296	1.84869	0	3.4428	0	11.5374	0	87.651	21.4923	144.498	125.139	206.784	1792.5
6.8287	1.84869	0	3.4428	0	11.5374	0	88.077	20.8779	146.07	123.525	210.207	1789.92
6.94444	1.84869	0	3.4428	0	11.5374	0	88.491	20.2635	147.627	121.911	213.624	1787.31
7.06019	1.84869	0	3.4428	0	11.5374	0	88.887	19.6491	149.16	120.297	217.038	1784.7
7.17593	1.84869	0	3.4428	0	11.5374	0	89.271	19.0347	150.669	118.683	220.449	1782.12
7.29167	1.84869	0	3.4428	0	11.5374	0	89.637	18.42	152.154	117.069	223.857	1779.51
7.40741	1.84869	0	3.4428	0	11.5374	0	89.991	17.8056	153.621	115.455	227.259	1776.9
7.52315	1.84869	0	3.4428	0	11.5374	0	90.33	17.6145	155.061	114.612	230.658	1774.59
7.63889	1.84869	0	3.4428	0	11.5374	0	90.663	17.4237	156.483	113.772	234.054	1772.28
7.75463	1.84869	0	3.4428	0	11.5374	0	90.981	17.2326	157.887	112.929	237.444	1769.97
7.87037	1.84869	0	3.4428	0	11.5374	0	91.29	17.0415	159.27	112.086	240.834	1767.63
7.98611	1.84869	0	3.4428	0	11.5374	0	91.587	16.8504	160.635	111.243	244.218	1765.32
8.10185	1.84869	0	3.4428	0	11.5374	0	91.869	16.6596	161.976	110.4	247.596	1763.01
8.21759	1.84869	0	3.4428	0	11.5374	0	92.139	16.4685	163.299	109.56	250.974	1760.7
8.33333	1.84869	0	3.4428	0	11.5371	0	92.4	16.2774	164.601	108.717	254.346	1758.39
8.44907	1.84869	0	3.4428	0	11.5371	0	92.652	16.0866	165.888	107.874	257.715	1756.05
8.56481	1.84869	0	3.4428	0	11.5371	0	92.898	15.8955	167.154	107.031	261.078	1753.74
8.68056	1.84869	0	3.4428	0	11.5371	0	93.135	15.7044	168.405	106.188	264.441	1751.43
8.7963	1.84869	0	3.4428	0	11.5371	0	93.36	15.5133	169.635	105.348	267.798	1749.12
8.91204	1.84869	0	3.4428	0	11.5371	0	93.579	15.3225	170.847	104.505	271.149	1746.81
9.02778	1.84869	0	3.4428	0	11.5371	0	93.786	15.1314	172.041	103.662	274.5	1744.47
9.14352	1.84869	0	3.4428	0	11.5371	0	93.984	14.9403	173.22	102.819	277.845	1742.16
9.25926	1.84869	0	3.4428	0	11.5371	0	94.176	14.7492	174.381	101.976	281.187	1739.85
9.375	1.84869	0	3.4428	0	11.5371	0	94.365	14.5584	175.527	101.136	284.523	1737.54
9.49074	1.84869	0	3.4428	0	11.5371	0	94.548	14.3673	176.655	100.293	287.859	1735.23
9.60648	1.84869	0	3.4428	0	11.5371	0	94.722	14.1762	177.768	99.45	291.189	1732.89
9.72222	1.84869	0	3.4428	0	11.5371	0	94.89	13.9851	178.863	98.607	294.513	1730.58
9.83796	1.84869	0	3.4428	0	11.5371	0	95.049	13.7943	179.94	97.764	297.837	1728.27
9.9537	1.84869	0	3.4428	0	11.5371	0	95.202	13.6032	181.008	96.924	301.14	1725.96
10.0694	1.84869	0	3.4428	0	11.5371	0	95.346	13.4121	182.064	96.081	304.47	1723.65
10.1852	1.84869	0	3.4428	0	11.5371	0	95.49	13.221	183.105	95.238	307.77	1721.31
10.3009	1.84869	0	3.4428	0	11.5371	0	95.631	13.0302	184.134	94.395	311.1	1719
10.4167	1.84869	0	3.4428	0	11.5371	0	95.763	12.8391	185.145	93.552	314.4	1716.69
10.5324	1.84869	0	3.4428	0	11.5371	0	95.892	12.648	186.144	92.712	317.7	1714.38
10.6481	1.84869	0	3.4428	0	11.5371	0	96.015	12.4569	187.125	91.869	320.97	1712.07
10.7639	1.84869	0	3.4428	0	11.5371	0	96.129	12.2661	188.094	91.026	324.27	1709.73
10.8796	1.84869	0	3.4428	0	11.5371	0	96.24	12.075	189.048	90.183	327.57	1707.42
10.9954	1.84869	0	3.4428	0	11.5371	0	96.351	11.8839	189.99	89.34	330.84	1705.11
11.1111	1.84869	0	3.4428	0	11.5371	0	96.459	11.6928	190.914	88.5	334.14	1702.8
11.2269	1.84869	0	3.4428	0	11.5371	0	96.561	11.502	191.826	87.657	337.41	1700.49
11.3426	1.84869	0	3.4428	0	11.5371	0	96.66	11.3109	192.723	86.814	340.68	1698.15
11.4583	1.84869	0	3.4428	0	11.5371	0	96.753	11.1198	193.614	85.971	343.95	1695.84
11.5741	1.84869	0	3.4428	0	11.5371	0	96.843	10.9287	194.493	85.128	347.22	1693.53
11.6898	1.84869	0	3.4428	0	11.5371	0	96.927	10.7379	195.36	84.288	350.46	1691.22
11.8056	1.84869	0	3.4428	0	11.5371	0	97.011	10.5468	196.212	83.445	353.73	1688.91
11.9213	1.84869	0	3.4428	0	11.5371	0	97.092	10.3557	197.055	82.602	356.97	1686.57
12.037	1.84869	0	3.4428	0	11.5371	0	97.17	10.1646	197.88	81.759	360.24	1684.26
12.1528	1.84869	0	3.4428	0	11.5371	0	97.245	9.9738	198.696	80.919	363.48	1681.95
12.2685	1.84869	0	3.4428	0	11.5371	0	97.317	9.7827	199.497	80.076	366.72	1679.64
12.3843	1.84869	0	3.4428	0	11.5371	0	97.386	9.5916	200.286	79.233	369.96	1677.33
12.5	1.84869	0	3.4428	0	11.5371	0	97.449	9.4005	201.063	78.39	373.2	1674.99
12.6157	1.84869	0	3.4428	0	11.5371	0	97.515	9.2097	201.825	77.547	376.41	1672.68
12.7315	1.84869	0	3.4428	0	11.5371	0	97.575	9.0186	202.578	76.707	379.65	1670.37
12.8472	1.84869	0	3.4428	0	11.5371	0	97.635	8.8275	203.328	75.864	382.86	1668.06
12.963	1.84869	0	3.4428	0	11.5371	0	97.695	8.6364	204.069	75.021	386.1	1665.75
13.0787	1.84869	0	3.4428	0	11.5371	0	97.749	8.4456	204.795	74.178	389.31	1663.41
13.1944	1.84869	0	3.4428	0	11.5371	0	97.8	8.2545	205.515	73.335	392.52	1661.1
13.3102	1.84869	0	3.4428	0	11.5371	0	97.851	8.0634	206.22	72.495	395.73	1658.79
13.4259	1.84869	0	3.4428	0	11.5371	0	97.899	7.8723	206.916	71.652	398.94	1656.48
13.5417	1.84869	0	3.4428	0	11.5371	0	97.95	7.6815	207.603	70.809	402.15	1654.17
13.6574	1.84869	0	3.4428	0	11.5371	0	97.995	7.4904	208.278	69.966	405.33	1651.86
13.7731	1.84869	0	3.4428	0	11.5371	0	98.043	7.2993	208.941	69.123	408.54	1649.52
13.8889	1.84869	0	3.4428	0	11.5371	0	98.085	7.1082	209.592	68.283	411.72	1647.21
14.0046	1.84869	0	3.4428	0	11.5371	0	98.13	6.9174	210.234	67.44	414.9	1644.9
14.1204	1.84869	0	3.4428	0	11.5371	0	98.169	6.7263	210.87	66.597	418.08	1642.59
14.2361	1.84869	0	3.4428	0	11.5371	0	98.211	6.5352	211.503	65.754	421.26	1640.28
14.3519	1.84869	0	3.4428	0	11.5371	0	98.247	6.3441	212.127	64.911	424.44	1637.94
14.4676	1.84869	0	3.4428	0	11.5371	0	98.283	6.1533	212.739	64.071	427.62	1635.63
14.5833	1.84869	0	3.4428	0	11.5371	0	98.319	5.9622	213.345	63.228	430.77	1633.32
14.6991	1.84869	0	3.4428	0	11.5371	0	98.352	5.7711	213.939	62.385	433.95	1631.01
14.8148	1.84869	0	3.4428	0	11.5371	0	98.385	5.58	214.524	61.542	437.1	1628.7
14.9306	1.84869	0	3.4428	0	11.5371	0	98.415	5.5371	215.103	61.188	440.25	1626.72
15.0463	1.84869	0	3.4428	0	11.5371	0	98.442	5.4939	215.67	60.831	443.4	1624.77
15.162	1.84869	0	3.4428	0	11.5371	0	98.472	5.4507	216.228	60.474	446.55	1622.79
15.2778	1.84869	0	3.4428	0	11.5371	0	98.502	5.4075	216.777	60.12	449.7	1620.84
15.3935	1.84869	0	3.4428	0	11.5371	0	98.529	5.3643	217.32	59.763	452.85	1618.89
15.5093	1.84869	0	3.4428	0	11.5371	0	98.556	5.3211	217.857	59.409	456	1616.91
15.625	1.84869	0	3.4428	0	11.5371	0	98.583	5.2779	218.391	59.052	459.12	1614.96
15.7407	1.84869	0	3.4428	0	11.5371	0	98.607	5.235	218.916	58.698	462.24	1613.01
15.8565	1.84869	0	3.4428	0	11.5371	0	98.631	5.1918	219.432	58.341	465.39	1611.03
15.9722	1.84869	0	3.4428	0	11.5371	0	98.652	5.1486	219.942	57.984	468.51	1609.08
16.088	1.84869	0	3.4428	0	11.5371	0	98.673	5.1054	220.443	57.63	471.63	1607.13
16.2037	1.84869	0	3.4428	0	11.5371	0	98.691	5.0622	220.938	57.273	474.75	1605.15
16.3194	1.84869	0	3.4428	0	11.5371	0	98.712	5.019	221.424	56.919	477.84	1603.2
16.4352	1.84869	0	3.4428	0	11.5371	0	98.727	4.9758	221.901	56.562	480.96	1601.25
16.5509	1.84869	0	3.4428	0	11.5371	0	98.745	4.9329	222.372	56.208	484.08	1599.27
16.6667	1.84869	0	3.4428	0	11.5371	0	98.76	4.8897	222.834	55.851	487.17	1597.32
16.7824	1.84869	0	3.4428	0	11.5371	0	98.775	4.8465	223.293	55.494	490.26	1595.37
16.8981	1.84869	0	3.4428	0	11.5371	0	98.793	4.8033	223.746	55.14	493.35	1593.39
17.0139	1.84869	0	3.4428	0	11.5371	0	98.808	4.7601	224.196	54.783	496.44	1591.44
17.1296	1.84869	0	3.4428	0	11.5371	0	98.823	4.7169	224.64	54.429	499.53	1589.49
17.2454	1.84869	0	3.4428	0	11.5371	0	98.838	4.6737	225.075	54.072	502.62	1587.51
17.3611	1.84869	0	3.4428	0	11.5371	0	98.853	4.6308	225.504	53.718	505.71	1585.56
17.4769	1.84869	0	3.4428	0	11.5371	0	98.865	4.5876	225.927	53.361	508.77	1583.61
17.5926	1.84869	0	3.4428	0	11.5371	0	98.877	4.5444	226.344	53.004	511.86	1581.63
17.7083	1.84869	0	3.4428	0	11.5371	0	98.889	4.5012	226.755	52.65	514.92	1579.68
17.8241	1.84869	0	3.4428	0	11.5371	0	98.901	4.458	227.157	52.293	517.98	1577.73
17.9398	1.84869	0	3.4428	0	11.5371	0	98.913	4.4148	227.556	51.939	521.04	1575.75
18.0556	1.84869	0	3.4428	0	11.5371	0	98.922	4.3716	227.946	51.582	524.1	1573.8
18.1713	1.84869	0	3.4428	0	11.5371	0	98.931	4.3287	228.333	51.228	527.13	1571.82
18.287	1.84869	0	3.4428	0	11.5371	0	98.94	4.2855	228.717	50.871	530.19	1569.87
18.4028	1.84869	0	3.4428	0	11.5371	0	98.946	4.2423	229.095	50.514	533.25	1567.92
18.5185	1.84869	0	3.4428	0	11.5371	0	98.955	4.1991	229.47	50.16	536.28	1565.94
18.6343	1.84869	0	3.4428	0	11.5371	0	98.964	4.1559	229.839	49.803	539.31	1563.99
18.75	1.84869	0	3.4428	0	11.5371	0	98.973	4.1127	230.199	49.449	542.34	1562.04
18.8657	1.84869	0	3.4428	0	11.5371	0	98.982	4.0695	230.559	49.092	545.37	1560.06
18.9815	1.84869	0	3.4428	0	11.5371	0	98.991	4.0266	230.91	48.738	548.4	1558.11
19.0972	1.84869	0	3.4428	0	11.5371	0	98.997	3.9834	231.255	48.381	551.43	1556.16
19.213	1.84869	0	3.4428	0	11.5371	0	99.003	3.9402	231.597	48.024	554.43	1554.18
19.3287	1.84869	0	3.4428	0	11.5371	0	99.009	3.897	231.93	47.67	557.46	1552.23
19.4444	1.84869	0	3.4428	0	11.5371	0	99.018	3.8538	232.26	47.313	560.46	1550.28
19.5602	1.84869	0	3.4428	0	11.5371	0	99.021	3.8106	232.59	46.959	563.46	1548.3
19.6759	1.84869	0	3.4428	0	11.5371	0	99.027	3.7674	232.914	46.602	566.46	1546.35
19.7917	1.84869	0	3.4428	0	11.5371	0	99.033	3.7245	233.235	46.245	569.46	1544.4
19.9074	1.84869	0	3.4428	0	11.5371	0	99.036	3.6813	233.55	45.891	572.46	1542.42
20.0231	1.84869	0	3.4428	0	11.5371	0	99.042	3.6381	233.862	45.534	575.46	1540.47
20.1389	1.84869	0	3.4428	0	11.5371	0	99.045	3.5949	234.168	45.18	578.43	1538.52
20.2546	1.84869	0	3.4428	0	11.5371	0	99.051	3.5517	234.468	44.823	581.43	1536.54
20.3704	1.84869	0	3.4428	0	11.5371	0	99.057	3.5085	234.765	44.469	584.4	1534.59
20.4861	1.84869	0	3.4428	0	11.5371	0	99.06	3.4653	235.059	44.112	587.37	1532.64
20.6019	1.84869	0	3.4428	0	11.5371	0	99.063	3.4221	235.347	43.755	590.37	1530.66
20.7176	1.84869	0	3.4428	0	11.5371	0	99.069	3.3792	235.629	43.401	593.31	1528.71
20.8333	1.84869	0	3.4428	0	11.5371	0	99.072	3.336	235.908	43.044	596.28	1526.76
20.9491	1.84869	0	3.4428	0	11.5371	0	99.075	3.2928	236.187	42.69	599.25	1524.78
21.0648	1.84869	0	3.4428	0	11.5371	0	99.078	3.2496	236.463	42.333	602.22	1522.83
21.1806	1.84869	0	3.4428	0	11.5371	0	99.081	3.2064	236.733	41.979	605.16	1520.85
21.2963	1.84869	0	3.4428	0	11.5371	0	99.084	3.1632	237	41.622	608.1	1518.9
21.412	1.84869	0	3.4428	0	11.5371	0	99.087	3.12	237.261	41.265	611.04	1516.95
21.5278	1.84869	0	3.4428	0	11.5371	0	99.09	3.0771	237.522	40.911	614.01	1514.97
21.6435	1.84869	0	3.4428	0	11.5371	0	99.093	3.0339	237.777	40.554	616.92	1513.02
21.7593	1.84869	0	3.4428	0	11.5371	0	99.096	2.99067	238.026	40.2	619.86	1511.07
21.875	1.84869	0	3.4428	0	11.5371	0	99.099	2.9475	238.275	39.843	622.8	1509.09
21.9907	1.84869	0	3.4428	0	11.5371	0	99.102	2.90436	238.518	39.489	625.71	1507.14
22.1065	1.84869	0	3.4428	0	11.5371	0	99.105	2.86119	238.758	39.132	628.65	1505.19
22.2222	1.84869	0	3.4428	0	11.5371	0	99.105	2.81805	238.995	38.775	631.56	1503.21
22.338	1.84869	0	3.4428	0	11.5371	0	99.108	2.77488	239.232	38.421	634.47	1501.26
22.4537	1.84869	0	3.4428	0	11.5371	0	99.111	2.73171	239.469	38.064	637.38	1499.31
22.5694	1.84869	0	3.4428	0	11.5371	0	99.114	2.68857	239.7	37.71	640.29	1497.33
22.6852	1.84869	0	3.4428	0	11.5371	0	99.117	2.6454	239.928	37.353	643.2	1495.38
22.8009	1.84869	0	3.4428	0	11.5371	0	99.117	2.60226	240.156	36.999	646.11	1493.43
22.9167	1.84869	0	3.4428	0	11.5371	0	99.12	2.55909	240.378	36.642	648.99	1491.45
23.0324	1.84869	0	3.4428	0	11.5371	0	99.123	2.51592	240.597	36.285	651.9	1489.5
23.1481	1.84869	0	3.4428	0	11.5371	0	99.123	2.47278	240.816	35.931	654.78	1487.55
23.2639	1.84869	0	3.4428	0	11.5371	0	99.126	2.42961	241.029	35.574	657.66	1485.57
23.3796	1.84869	0	3.4428	0	11.5371	0	99.129	2.38647	241.242	35.22	660.54	1483.62
23.4954	1.84869	0	3.4428	0	11.5371	0	99.129	2.3433	241.449	34.863	663.42	1481.67
23.6111	1.84869	0	3.4428	0	11.5371	0	99.132	2.30013	241.656	34.509	666.3	1479.69
23.7269	1.84869	0	3.4428	0	11.5371	0	99.132	2.25699	241.857	34.152	669.15	1477.74
23.8426	1.84869	0	3.4428	0	11.5371	0	99.135	2.21382	242.058	33.795	672.03	1475.76
23.9583	1.84869	0	3.4428	0	11.5371	0	99.135	2.17068	242.253	33.441	674.88	1473.81
24.0741	1.84869	0	3.4428	0	11.5371	0	99.138	2.12751	242.448	33.084	677.76	1471.86
24.1898	1.84869	0	3.4428	0	11.5371	0	99.138	2.08434	242.637	32.73	680.61	1469.88
24.3056	1.84869	0	3.4428	0	11.5371	0	99.141	2.0412	242.826	32.373	683.46	1467.93
24.4213	1.84869	0	3.4428	0	11.5371	0	99.141	1.99803	243.009	32.019	686.31	1465.98
24.537	1.84869	0	3.4428	0	11.5371	0	99.141	1.95489	243.192	31.662	689.13	1464
24.6528	1.84869	0	3.4428	0	11.5371	0	99.141	1.91172	243.372	31.305	691.98	1462.05
24.7685	1.84869	0	3.4428	0	11.5371	0	99.144	1.86855	243.546	30.951	694.8	1460.1
24.8843	1.84869	0	3.4428	0	11.5371	0	99.144	1.82541	243.72	30.594	697.65	1458.12
25	1.84869	0	3.4428	0	11.5371	0	99.144	1.78224	243.897	30.24	700.47	1456.17
25.1157	1.84869	0	3.4428	0	11.5371	0	99.144	1.7391	244.071	29.8833	703.29	1454.22
25.2315	1.84869	0	3.4428	0	11.5371	0	99.144	1.69593	244.242	29.5275	706.11	1452.24
25.3472	1.84869	0	3.4428	0	11.5371	0	99.144	1.65276	244.41	29.172	708.93	1450.29
25.463	1.84869	0	3.4428	0	11.5371	0	99.144	1.60962	244.578	28.8162	711.75	1448.34
25.5787	1.84869	0	3.4428	0	11.5371	0	99.144	1.56645	244.743	28.4604	714.54	1446.36
25.6944	1.84869	0	3.4428	0	11.5371	0	99.144	1.52331	244.905	28.1049	717.36	1444.41
25.8102	1.84869	0	3.4428	0	11.5371	0	99.144	1.48014	245.064	27.7491	720.15	1442.46
25.9259	1.84869	0	3.4428	0	11.5371	0	99.144	1.43697	245.22	27.3933	722.94	1440.48
26.0417	1.84869	0	3.4428	0	11.5371	0	99.147	1.39383	245.376	27.0375	725.76	1438.53
26.1574	1.84869	0	3.4428	0	11.5371	0	99.147	1.35066	245.526	26.682	728.55	1436.58
26.2731	1.84869	0	3.4428	0	11.5371	0	99.147	1.30752	245.676	26.3262	731.31	1434.6
26.3889	1.84869	0	3.4428	0	11.5371	0	99.147	1.26435	245.823	25.9704	734.1	1432.65
26.5046	1.84869	0	3.4428	0	11.5371	0	99.147	1.25457	245.97	25.821	736.89	1430.97
26.6204	1.84869	0	3.4428	0	11.5371	0	99.147	1.24479	246.111	25.6716	739.65	1429.29
26.7361	1.84869	0	3.4428	0	11.5371	0	99.147	1.23501	246.252	25.5222	742.44	1427.61
26.8519	1.84869	0	3.4428	0	11.5371	0	99.147	1.22523	246.39	25.3728	745.2	1425.96
26.9676	1.84869	0	3.4428	0	11.5371	0	99.147	1.21545	246.525	25.2234	747.96	1424.28
27.0833	1.84869	0	3.4428	0	11.5371	0	99.147	1.20567	246.657	25.074	750.72	1422.6
27.1991	1.84869	0	3.4428	0	11.5371	0	99.147	1.19589	246.789	24.9246	753.48	1420.92
27.3148	1.84869	0	3.4428	0	11.5371	0	99.147	1.18611	246.915	24.7755	756.21	1419.24
27.4306	1.84869	0	3.4428	0	11.5371	0	99.147	1.17633	247.041	24.6261	758.97	1417.56
27.5463	1.84869	0	3.4428	0	11.5371	0	99.147	1.16655	247.164	24.4767	761.7	1415.91
27.662	1.84869	0	3.4428	0	11.5371	0	99.147	1.15677	247.29	24.3273	764.46	1414.23
27.7778	1.84869	0	3.4428	0	11.5371	0	99.147	1.14699	247.416	24.1779	767.19	1412.55
27.8935	1.84869	0	3.4428	0	11.5371	0	99.147	1.13721	247.542	24.0285	769.92	1410.87
28.0093	1.84869	0	3.4428	0	11.5371	0	99.147	1.12743	247.665	23.8791	772.65	1409.19
28.125	1.84869	0	3.4428	0	11.5371	0	99.147	1.11765	247.785	23.7297	775.38	1407.51
28.2407	1.84869	0	3.4428	0	11.5371	0	99.147	1.10787	247.905	23.5803	778.11	1405.86
28.3565	1.84869	0	3.4428	0	11.5371	0	99.147	1.09809	248.022	23.4309	780.81	1404.18
28.4722	1.84869	0	3.4428	0	11.5371	0	99.147	1.08831	248.136	23.2815	783.54	1402.5
28.588	1.84869	0	3.4428	0	11.5371	0	99.147	1.07853	248.25	23.1321	786.24	1400.82
28.7037	1.84869	0	3.4428	0	11.5371	0	99.147	1.06875	248.364	22.9827	788.94	1399.14
28.8194	1.84869	0	3.4428	0	11.5371	0	99.147	1.05897	248.475	22.8333	791.64	1397.46
28.9352	1.84869	0	3.4428	0	11.5371	0	99.147	1.04919	248.583	22.6839	794.34	1395.81
29.0509	1.84869	0	3.4428	0	11.5371	0	99.147	1.03941	248.688	22.5345	797.04	1394.13
29.1667	1.84869	0	3.4428	0	11.5371	0	99.147	1.02963	248.793	22.3851	799.74	1392.45
29.2824	1.84869	0	3.4428	0	11.5371	0	99.147	1.01985	248.898	22.2357	802.41	1390.77
29.3981	1.84869	0	3.4428	0	11.5371	0	99.147	1.01007	249	22.0863	805.11	1389.09
29.5139	1.84869	0	3.4428	0	11.5371	0	99.147	1.00029	249.099	21.9372	807.78	1387.41
29.6296	1.84869	0	3.4428	0	11.5371	0	99.147	0.99051	249.195	21.7878	810.48	1385.76
29.7454	1.84869	0	3.4428	0	11.5371	0	99.147	0.98073	249.291	21.6384	813.15	1384.08
29.8611	1.84869	0	3.4428	0	11.5371	0	99.147	0.97095	249.387	21.489	815.82	1382.4
29.9769	1.84869	0	3.4428	0	11.5371	0	99.147	0.96117	249.48	21.3396	818.49	1380.72
30.0926	1.84869	0	3.4428	0	11.5371	0	99.147	0.95139	249.57	21.1902	821.13	1379.04
30.2083	1.84869	0	3.4428	0	11.5371	0	99.147	0.94161	249.66	21.0408	823.8	1377.39
30.3241	1.84869	0	3.4428	0	11.5371	0	99.147	0.93183	249.747	20.8914	826.44	1375.71
30.4398	1.84869	0	3.4428	0	11.5371	0	99.147	0.92205	249.84	20.742	829.11	1374.03
30.5556	1.84869	0	3.4428	0	11.5371	0	99.147	0.91227	249.93	20.5926	831.75	1372.35
30.6713	1.84869	0	3.4428	0	11.5371	0	99.147	0.90249	250.017	20.4432	834.39	1370.67
30.787	1.84869	0	3.4428	0	11.5371	0	99.147	0.89271	250.104	20.2938	837.03	1368.99
30.9028	1.84869	0	3.4428	0	11.5371	0	99.147	0.88293	250.191	20.1444	839.67	1367.34
31.0185	1.84869	0	3.4428	0	11.5371	0	99.147	0.87315	250.278	19.995	842.31	1365.66
31.1343	1.84869	0	3.4428	0	11.5371	0	99.147	0.86337	250.359	19.8456	844.92	1363.98
31.25	1.84869	0	3.4428	0	11.5371	0	99.147	0.85359	250.443	19.6962	847.56	1362.3
31.3657	1.84869	0	3.4428	0	11.5371	0	99.147	0.84381	250.524	19.5468	850.17	1360.62
31.4815	1.84869	0	3.4428	0	11.5371	0	99.147	0.83403	250.605	19.3974	852.81	1358.94
31.5972	1.84869	0	3.4428	0	11.5371	0	99.147	0.82425	250.683	19.248	855.42	1357.29
31.713	1.84869	0	3.4428	0	11.5371	0	99.147	0.81447	250.761	19.0986	858.03	1355.61
31.8287	1.84869	0	3.4428	0	11.5371	0	99.147	0.80469	250.836	18.9495	860.64	1353.93
31.9444	1.84869	0	3.4428	0	11.5371	0	99.147	0.79491	250.911	18.8001	863.22	1352.25
32.0602	1.84869	0	3.4428	0	11.5371	0	99.147	0.78513	250.983	18.6507	865.83	1350.57
32.1759	1.84869	0	3.4428	0	11.5371	0	99.147	0.77535	251.055	18.5013	868.44	1348.89
32.2917	1.84869	0	3.4428	0	11.5371	0	99.147	0.76557	251.127	18.3519	871.02	1347.24
32.4074	1.84869	0	3.4428	0	11.5371	0	99.147	0.75579	251.196	18.2025	873.6	1345.56
32.5231	1.84869	0	3.4428	0	11.5371	0	99.147	0.74598	251.265	18.0531	876.18	1343.88
32.6389	1.84869	0	3.4428	0	11.5371	0	99.147	0.7362	251.331	17.9037	878.76	1342.2
32.7546	1.84869	0	3.4428	0	11.5371	0	99.147	0.72642	251.397	17.7543	881.34	1340.52
32.8704	1.84869	0	3.4428	0	11.5371	0	99.147	0.71664	251.46	17.6049	883.92	1338.84
32.9861	1.84869	0	3.4428	0	11.5371	0	99.147	0.70686	251.523	17.4555	886.5	1337.19
33.1019	1.84869	0	3.4428	0	11.5371	0	99.147	0.69708	251.589	17.3061	889.05	1335.51
33.2176	1.84869	0	3.4428	0	11.5371	0	99.147	0.6873	251.655	17.1567	891.63	1333.83
33.3333	1.84869	0	3.4428	0	11.5371	0	99.147	0.67752	251.718	17.0073	894.18	1332.15
33.4491	1.84869	0	3.4428	0	11.5371	0	99.147	0.66774	251.781	16.8579	896.73	1330.47
33.5648	1.84869	0	3.4428	0	11.5371	0	99.147	0.65796	251.844	16.7085	899.28	1328.79
33.6806	1.84869	0	3.4428	0	11.5371	0	99.147	0.64818	251.907	16.5591	901.83	1327.14
33.7963	1.84869	0	3.4428	0	11.5371	0	99.147	0.6384	251.967	16.4097	904.38	1325.46
33.912	1.84869	0	3.4428	0	11.5371	0	99.15	0.62862	252.027	16.2603	906.9	1323.78
34.0278	1.84869	0	3.4428	0	11.5371	0	99.15	0.61884	252.084	16.1112	909.45	1322.1
34.1435	1.84869	0	3.4428	0	11.5371	0	99.15	0.60906	252.144	15.9618	911.97	1320.42
34.2593	1.84869	0	3.4428	0	11.5371	0	99.15	0.59928	252.198	15.8124	914.52	1318.74
34.375	1.84869	0	3.4428	0	11.5371	0	99.15	0.5895	252.255	15.663	917.04	1317.09
34.4907	1.84869	0	3.4428	0	11.5371	0	99.15	0.57972	252.309	15.5136	919.56	1315.41
34.6065	1.84869	0	3.4428	0	11.5371	0	99.15	0.56994	252.363	15.3642	922.08	1313.73
34.7222	1.84869	0	3.4428	0	11.5371	0	99.15	0.56016	252.417	15.2148	924.6	1312.05
34.838	1.84869	0	3.4428	0	11.5371	0	99.15	0.55038	252.468	15.0654	927.09	1310.37
34.9537	1.84869	0	3.4428	0	11.5371	0	99.15	0.5406	252.522	14.916	929.61	1308.72
35.0694	1.84869	0	3.4428	0	11.5371	0	99.15	0.53082	252.57	14.7666	932.1	1307.04
35.1852	1.84869	0	3.4428	0	11.5371	0	99.15	0.52104	252.621	14.6172	934.62	1305.36
35.3009	1.84869	0	3.4428	0	11.5371	0	99.15	0.51126	252.669	14.4678	937.11	1303.68
35.4167	1.84869	0	3.4428	0	11.5371	0	99.15	0.50148	252.717	14.3184	939.6	1302
35.5324	1.84869	0	3.4428	0	11.5371	0	99.15	0.4917	252.762	14.169	942.09	1300.32
35.6481	1.84869	0	3.4428	0	11.5371	0	99.15	0.48192	252.807	14.0196	944.58	1298.67
35.7639	1.84869	0	3.4428	0	11.5371	0	99.15	0.47214	252.855	13.8702	947.04	1296.99
35.8796	1.84869	0	3.4428	0	11.5371	0	99.15	0.46236	252.903	13.7208	949.53	1295.31
35.9954	1.84869	0	3.4428	0	11.5371	0	99.15	0.45258	252.948	13.5714	951.99	1293.63
36.1111	1.84869	0	3.4428	0	11.5371	0	99.15	0.4428	252.993	13.422	954.48	1291.95
36.2269	1.84869	0	3.4428	0	11.5371	0	99.15	0.43302	253.038	13.2729	956.94	1290.27
36.3426	1.84869	0	3.4428	0	11.5371	0	99.15	0.42324	253.083	13.1235	959.4	1288.62
36.4583	1.84869	0	3.4428	0	11.5371	0	99.15	0.41346	253.128	12.9741	961.86	1286.94
36.5741	1.84869	0	3.4428	0	11.5371	0	99.15	0.40368	253.17	12.8247	964.32	1285.26
36.6898	1.84869	0	3.4428	0	11.5371	0	99.15	0.3939	253.212	12.6753	966.75	1283.58
36.8056	1.84869	0	3.4428	0	11.5371	0	99.15	0.38412	253.254	12.5259	969.21	1281.9
36.9213	1.84869	0	3.4428	0	11.5371	0	99.15	0.37434	253.296	12.3765	971.64	1280.22
37.037	1.84869	0	3.4428	0	11.5371	0	99.15	0.36456	253.335	12.2271	974.1	1278.57
37.1528	1.84869	0	3.4428	0	11.5371	0	99.15	0.35478	253.374	12.0777	976.53	1276.89
37.2685	1.84869	0	3.4428	0	11.5371	0	99.15	0.345	253.413	11.9283	978.96	1275.21
37.3843	1.84869	0	3.4428	0	11.5371	0	99.15	0.33522	253.452	11.7789	981.39	1273.53
37.5	1.84869	0	3.4428	0	11.5371	0	99.15	0.32544	253.491	11.6295	983.82	1271.85
37.6157	1.84869	0	3.4428	0	11.5371	0	99.15	0.31566	253.527	11.4801	986.25	1270.17
37.7315	1.84869	0	3.4428	0	11.5371	0	99.15	0.30588	253.563	11.3307	988.68	1268.52
37.8472	1.84869	0	3.4428	0	11.5371	0	99.15	0.2961	253.599	11.1813	991.11	1266.84
37.963	1.84869	0	3.4428	0	11.5371	0	99.15	0.28632	253.635	11.0319	993.51	1265.16
38.0787	1.84869	0	3.4428	0	11.5371	0	99.15	0.284097	253.668	10.9686	995.91	1263.72
38.1944	1.84869	0	3.4428	0	11.5371	0	99.15	0.281877	253.704	10.9053	998.34	1262.28
38.3102	1.84869	0	3.4428	0	11.5371	0	99.15	0.279654	253.737	10.842	1000.74	1260.84
38.4259	1.84869	0	3.4428	0	11.5371	0	99.15	0.277434	253.767	10.7787	1003.14	1259.4
38.5417	1.84869	0	3.4428	0	11.5371	0	99.15	0.275211	253.803	10.7154	1005.54	1257.96
38.6574	1.84869	0	3.4428	0	11.5371	0	99.15	0.272988	253.836	10.6521	1007.91	1256.52
38.7731	1.84869	0	3.4428	0	11.5371	0	99.15	0.270768	253.869	10.5888	1010.31	1255.05
38.8889	1.84869	0	3.4428	0	11.5371	0	99.15	0.268545	253.902	10.5255	1012.68	1253.61
39.0046	1.84869	0	3.4428	0	11.5371	0	99.15	0.266325	253.935	10.4622	1015.08	1252.17
39.1204	1.84869	0	3.4428	0	11.5371	0	99.15	0.264102	253.965	10.3989	1017.45	1250.73
39.2361	1.84869	0	3.4428	0	11.5371	0	99.15	0.261882	253.995	10.3356	1019.82	1249.29
39.3519	1.84869	0	3.4428	0	11.5371	0	99.15	0.259659	254.028	10.2723	1022.19	1247.85
39.4676	1.84869	0	3.4428	0	11.5371	0	99.15	0.257439	254.058	10.209	1024.56	1246.41
39.5833	1.84869	0	3.4428	0	11.5371	0	99.15	0.255216	254.088	10.1457	1026.93	1244.97
39.6991	1.84869	0	3.4428	0	11.5371	0	99.15	0.252996	254.115	10.0824	1029.27	1243.53
39.8148	1.84869	0	3.4428	0	11.5371	0	99.15	0.250773	254.145	10.0191	1031.64	1242.09
39.9306	1.84869	0	3.4428	0	11.5371	0	99.15	0.248553	254.172	9.9558	1033.98	1240.65
40.0463	1.84869	0	3.4428	0	11.5371	0	99.15	0.24633	254.202	9.8925	1036.35	1239.21
40.162	1.84869	0	3.4428	0	11.5371	0	99.15	0.24411	254.229	9.8292	1038.69	1237.77
40.2778	1.84869	0	3.4428	0	11.5371	0	99.15	0.241887	254.256	9.7659	1041.03	1236.33
40.3935	1.84869	0	3.4428	0	11.5371	0	99.15	0.239667	254.283	9.7026	1043.37	1234.86
40.5093	1.84869	0	3.4428	0	11.5371	0	99.15	0.237444	254.307	9.6393	1045.71	1233.42
40.625	1.84869	0	3.4428	0	11.5371	0	99.15	0.235224	254.334	9.576	1048.02	1231.98
40.7407	1.84869	0	3.4428	0	11.5371	0	99.15	0.233001	254.358	9.5127	1050.36	1230.54
40.8565	1.84869	0	3.4428	0	11.5371	0	99.15	0.230778	254.382	9.4494	1052.67	1229.1
40.9722	1.84869	0	3.4428	0	11.5371	0	99.15	0.228558	254.406	9.3861	1055.01	1227.66
41.088	1.84869	0	3.4428	0	11.5371	0	99.15	0.226335	254.43	9.3228	1057.32	1226.22
41.2037	1.84869	0	3.4428	0	11.5371	0	99.15	0.224115	254.454	9.2595	1059.63	1224.78
41.3194	1.84869	0	3.4428	0	11.5371	0	99.15	0.221892	254.478	9.1962	1061.94	1223.34
41.4352	1.84869	0	3.4428	0	11.5371	0	99.15	0.219672	254.505	9.1329	1064.25	1221.9
41.5509	1.84869	0	3.4428	0	11.5371	0	99.15	0.217449	254.529	9.0696	1066.56	1220.46
41.6667	1.84869	0	3.4428	0	11.5371	0	99.15	0.215229	254.553	9.0063	1068.84	1219.02
41.7824	1.84869	0	3.4428	0	11.5371	0	99.15	0.213006	254.577	8.943	1071.15	1217.58
41.8981	1.84869	0	3.4428	0	11.5371	0	99.15	0.210786	254.601	8.8797	1073.43	1216.11
42.0139	1.84869	0	3.4428	0	11.5371	0	99.15	0.208563	254.622	8.8164	1075.71	1214.67
42.1296	1.84869	0	3.4428	0	11.5371	0	99.15	0.206343	254.646	8.7531	1077.99	1213.23
42.2454	1.84869	0	3.4428	0	11.5371	0	99.15	0.20412	254.67	8.6898	1080.27	1211.79
42.3611	1.84869	0	3.4428	0	11.5371	0	99.15	0.2019	254.691	8.6265	1082.55	1210.35
42.4769	1.84869	0	3.4428	0	11.5371	0	99.15	0.199677	254.715	8.5632	1084.83	1208.91
42.5926	1.84869	0	3.4428	0	11.5371	0	99.15	0.197457	254.736	8.4999	1087.11	1207.47
42.7083	1.84869	0	3.4428	0	11.5371	0	99.15	0.195234	254.757	8.4366	1089.36	1206.03
42.8241	1.84869	0	3.4428	0	11.5371	0	99.15	0.193014	254.778	8.3733	1091.64	1204.59
42.9398	1.84869	0	3.4428	0	11.5371	0	99.15	0.190791	254.799	8.31	1093.89	1203.15
43.0556	1.84869	0	3.4428	0	11.5371	0	99.15	0.188568	254.82	8.2467	1096.14	1201.71
43.1713	1.84869	0	3.4428	0	11.5371	0	99.15	0.186348	254.841	8.1834	1098.39	1200.27
43.287	1.84869	0	3.4428	0	11.5371	0	99.15	0.184125	254.862	8.1201	1100.64	1198.83
43.4028	1.84869	0	3.4428	0	11.5371	0	99.15	0.181905	254.883	8.0568	1102.89	1197.39
43.5185	1.84869	0	3.4428	0	11.5371	0	99.15	0.179682	254.901	7.9935	1105.11	1195.92
43.6343	1.84869	0	3.4428	0	11.5371	0	99.15	0.177462	254.922	7.9302	1107.36	1194.48
43.75	1.84869	0	3.4428	0	11.5371	0	99.15	0.175239	254.94	7.8669	1109.58	1193.04
43.8657	1.84869	0	3.4428	0	11.5371	0	99.15	0.173019	254.958	7.8036	1111.83	1191.6
43.9815	1.84869	0	3.4428	0	11.5371	0	99.15	0.170796	254.976	7.7403	1114.05	1190.16
44.0972	1.84869	0	3.4428	0	11.5371	0	99.15	0.168576	254.997	7.677	1116.27	1188.72
44.213	1.84869	0	3.4428	0	11.5371	0	99.15	0.166353	255.015	7.6137	1118.49	1187.28
44.3287	1.84869	0	3.4428	0	11.5371	0	99.15	0.164133	255.03	7.5504	1120.71	1185.84
44.4444	1.84869	0	3.4428	0	11.5371	0	99.15	0.16191	255.048	7.4871	1122.93	1184.4
44.5602	1.84869	0	3.4428	0	11.5371	0	99.15	0.15969	255.066	7.4238	1125.12	1182.96
44.6759	1.84869	0	3.4428	0	11.5371	0	99.15	0.157467	255.084	7.3605	1127.34	1181.52
44.7917	1.84869	0	3.4428	0	11.5371	0	99.15	0.155247	255.099	7.2972	1129.56	1180.08
44.9074	1.84869	0	3.4428	0	11.5371	0	99.15	0.153024	255.117	7.2339	1131.75	1178.64
45.0231	1.84869	0	3.4428	0	11.5371	0	99.15	0.150804	255.132	7.1706	1133.94	1177.2
45.1389	1.84869	0	3.4428	0	11.5371	0	99.15	0.148581	255.147	7.1073	1136.16	1175.73
45.2546	1.84869	0	3.4428	0	11.5371	0	99.15	0.146358	255.162	7.044	1138.35	1174.29
45.3704	1.84869	0	3.4428	0	11.5371	0	99.15	0.144138	255.177	6.9807	1140.54	1172.85
45.4861	1.84869	0	3.4428	0	11.5371	0	99.15	0.141915	255.192	6.9174	1142.7	1171.41
45.6019	1.84869	0	3.4428	0	11.5371	0	99.15	0.139695	255.207	6.8541	1144.89	1169.97
45.7176	1.84869	0	3.4428	0	11.5371	0	99.15	0.137472	255.222	6.7908	1147.08	1168.53
45.8333	1.84869	0	3.4428	0	11.5371	0	99.15	0.135252	255.237	6.7275	1149.24	1167.09
45.9491	1.84869	0	3.4428	0	11.5371	0	99.15	0.133029	255.249	6.6642	1151.43	1165.65
46.0648	1.84869	0	3.4428	0	11.5371	0	99.15	0.130809	255.264	6.6009	1153.59	1164.21
46.1806	1.84869	0	3.4428	0	11.5371	0	99.15	0.128586	255.276	6.5376	1155.75	1162.77
46.2963	1.84869	0	3.4428	0	11.5371	0	99.15	0.126366	255.291	6.474	1157.91	1161.33
46.412	1.84869	0	3.4428	0	11.5371	0	99.15	0.124143	255.303	6.4107	1160.07	1159.89
46.5278	1.84869	0	3.4428	0	11.5371	0	99.15	0.121923	255.315	6.3474	1162.23	1158.45
46.6435	1.84869	0	3.4428	0	11.5371	0	99.15	0.1197	255.33	6.2841	1164.36	1156.98
46.7593	1.84869	0	3.4428	0	11.5371	0	99.15	0.11748	255.342	6.2208	1166.52	1155.54
46.875	1.84869	0	3.4428	0	11.5371	0	99.15	0.115257	255.357	6.1575	1168.65	1154.1
46.9907	1.84869	0	3.4428	0	11.5371	0	99.15	0.113037	255.369	6.0942	1170.81	1152.66
47.1065	1.84869	0	3.4428	0	11.5371	0	99.15	0.110814	255.384	6.0309	1172.94	1151.22
47.2222	1.84869	0	3.4428	0	11.5371	0	99.15	0.108594	255.396	5.9676	1175.07	1149.78
47.338	1.84869	0	3.4428	0	11.5371	0	99.15	0.106371	255.408	5.9043	1177.2	1148.34
47.4537	1.84869	0	3.4428	0	11.5371	0	99.15	0.104148	255.423	5.841	1179.33	1146.9
47.5694	1.84869	0	3.4428	0	11.5371	0	99.15	0.101928	255.435	5.7777	1181.46	1145.46
47.6852	1.84869	0	3.4428	0	11.5371	0	99.15	0.099705	255.447	5.7144	1183.56	1144.02
47.8009	1.84869	0	3.4428	0	11.5371	0	99.15	0.097485	255.459	5.6511	1185.69	1142.58
47.9167	1.84869	0	3.4428	0	11.5371	0	99.15	0.095262	255.471	5.5878	1187.79	1141.14
48.0324	1.84869	0	3.4428	0	11.5371	0	99.15	0.093042	255.483	5.5245	1189.92	1139.7
48.1481	1.84869	0	3.4428	0	11.5371	0	99.15	0.090819	255.495	5.4612	1192.02	1138.26
48.2639	1.84869	0	3.4428	0	11.5371	0	99.15	0.088599	255.507	5.3979	1194.12	1136.79
48.3796	1.84869	0	3.4428	0	11.5371	0	99.15	0.086376	255.516	5.3346	1196.22	1135.35
48.4954	1.84869	0	3.4428	0	11.5371	0	99.15	0.084156	255.528	5.2713	1198.32	1133.91
48.6111	1.84869	0	3.4428	0	11.5371	0	99.15	0.081933	255.54	5.208	1200.39	1132.47
48.7269	1.84869	0	3.4428	0	11.5371	0	99.15	0.079713	255.549	5.1447	1202.49	1131.03
48.8426	1.84869	0	3.4428	0	11.5371	0	99.15	0.07749	255.561	5.0814	1204.59	1129.59
48.9583	1.84869	0	3.4428	0	11.5371	0	99.15	0.07527	255.57	5.0181	1206.66	1128.15
49.0741	1.84869	0	3.4428	0	11.5371	0	99.15	0.073047	255.579	4.9548	1208.73	1126.71
49.1898	1.84869	0	3.4428	0	11.5371	0	99.15	0.070827	255.591	4.8915	1210.8	1125.27
49.3056	1.84869	0	3.4428	0	11.5371	0	99.15	0.068604	255.6	4.8282	1212.87	1123.83
49.4213	1.84869	0	3.4428	0	11.5371	0	99.15	0.066384	255.609	4.7649	1214.94	1122.39
49.537	1.84869	0	3.4428	0	11.5371	0	99.15	0.064161	255.618	4.7016	1217.01	1120.95
49.6528	1.84869	0	3.4428	0	11.5371	0	99.15	0.063663	255.627	4.6746	1219.08	1119.57
49.7685	1.84869	0	3.4428	0	11.5371	0	99.15	0.063165	255.636	4.6479	1221.12	1118.19
49.8843	1.84869	0	3.4428	0	11.5371	0	99.15	0.062667	255.645	4.6209	1223.19	1116.81
50	1.84869	0	3.4428	0	11.5371	0	99.15	0.062169	255.654	4.5939	1225.23	1115.46
50.1157	1.84869	0	3.4428	0	11.5371	0	99.15	0.061671	255.663	4.5669	1227.27	1114.08
50.2315	1.84869	0	3.4428	0	11.5371	0	99.15	0.061173	255.669	4.5399	1229.34	1112.73
50.3472	1.84869	0	3.4428	0	11.5371	0	99.15	0.060675	255.678	4.5129	1231.35	1111.35
50.463	1.84869	0	3.4428	0	11.5371	0	99.15	0.060177	255.684	4.4859	1233.39	1110
50.5787	1.84869	0	3.4428	0	11.5371	0	99.15	0.059679	255.693	4.4592	1235.43	1108.62
50.6944	1.84869	0	3.4428	0	11.5371	0	99.15	0.059184	255.699	4.4322	1237.47	1107.27
50.8102	1.84869	0	3.4428	0	11.5371	0	99.15	0.058686	255.708	4.4052	1239.48	1105.92
50.9259	1.84869	0	3.4428	0	11.5371	0	99.15	0.058188	255.714	4.3782	1241.52	1104.54
51.0417	1.84869	0	3.4428	0	11.5371	0	99.15	0.05769	255.72	4.3512	1243.53	1103.19
51.1574	1.84869	0	3.4428	0	11.5371	0	99.15	0.057192	255.729	4.3242	1245.54	1101.84
51.2731	1.84869	0	3.4428	0	11.5371	0	99.15	0.056694	255.735	4.2975	1247.55	1100.49
51.3889	1.84869	0	3.4428	0	11.5371	0	99.15	0.056196	255.741	4.2705	1249.56	1099.14
51.5046	1.84869	0	3.4428	0	11.5371	0	99.15	0.055698	255.747	4.2435	1251.57	1097.79
51.6204	1.84869	0	3.4428	0	11.5371	0	99.15	0.0552	255.753	4.2165	1253.58	1096.44
51.7361	1.84869	0	3.4428	0	11.5371	0	99.15	0.054702	255.756	4.1895	1255.56	1095.09
51.8519	1.84869	0	3.4428	0	11.5371	0	99.15	0.054204	255.762	4.1625	1257.57	1093.74
51.9676	1.84869	0	3.4428	0	11.5371	0	99.15	0.053706	255.768	4.1358	1259.55	1092.39
52.0833	1.84869	0	3.4428	0	11.5371	0	99.15	0.053208	255.774	4.1088	1261.56	1091.04
52.1991	1.84869	0	3.4428	0	11.5371	0	99.15	0.05271	255.783	4.0818	1263.54	1089.69
52.3148	1.84869	0	3.4428	0	11.5371	0	99.15	0.052212	255.789	4.0548	1265.52	1088.37
52.4306	1.84869	0	3.4428	0	11.5371	0	99.15	0.051714	255.795	4.0278	1267.53	1087.02
52.5463	1.84869	0	3.4428	0	11.5371	0	99.15	0.051216	255.801	4.0008	1269.51	1085.67
52.662	1.84869	0	3.4428	0	11.5371	0	99.15	0.050718	255.81	3.9741	1271.49	1084.35
52.7778	1.84869	0	3.4428	0	11.5371	0	99.15	0.050223	255.816	3.9471	1273.44	1083
52.8935	1.84869	0	3.4428	0	11.5371	0	99.15	0.049725	255.822	3.9201	1275.42	1081.68
53.0093	1.84869	0	3.4428	0	11.5371	0	99.15	0.049227	255.828	3.8931	1277.4	1080.33
53.125	1.84869	0	3.4428	0	11.5371	0	99.15	0.048729	255.834	3.8661	1279.35	1079.01
53.2407	1.84869	0	3.4428	0	11.5371	0	99.15	0.048231	255.84	3.8391	1281.33	1077.66
53.3565	1.84869	0	3.4428	0	11.5371	0	99.15	0.047733	255.846	3.8124	1283.28	1076.34
53.4722	1.84869	0	3.4428	0	11.5371	0	99.15	0.047235	255.852	3.7854	1285.23	1075.02
53.588	1.84869	0	3.4428	0	11.5371	0	99.15	0.046737	255.858	3.7584	1287.18	1073.67
53.7037	1.84869	0	3.4428	0	11.5371	0	99.15	0.046239	255.864	3.7314	1289.13	1072.35
53.8194	1.84869	0	3.4428	0	11.5371	0	99.15	0.045741	255.867	3.7044	1291.08	1071.03
53.9352	1.84869	0	3.4428	0	11.5371	0	99.15	0.045243	255.873	3.6774	1293.03	1069.71
54.0509	1.84869	0	3.4428	0	11.5371	0	99.15	0.044745	255.879	3.6507	1294.95	1068.39
54.1667	1.84869	0	3.4428	0	11.5371	0	99.15	0.044247	255.885	3.6237	1296.9	1067.07
54.2824	1.84869	0	3.4428	0	11.5371	0	99.15	0.043749	255.888	3.5967	1298.82	1065.75
54.3981	1.84869	0	3.4428	0	11.5371	0	99.15	0.043251	255.894	3.5697	1300.74	1064.43
54.5139	1.84869	0	3.4428	0	11.5371	0	99.15	0.042753	255.9	3.5427	1302.69	1063.11
54.6296	1.84869	0	3.4428	0	11.5371	0	99.15	0.042255	255.903	3.5157	1304.61	1061.79
54.7454	1.84869	0	3.4428	0	11.5371	0	99.15	0.041757	255.909	3.489	1306.53	1060.5
54.8611	1.84869	0	3.4428	0	11.5371	0	99.15	0.041259	255.912	3.462	1308.42	1059.18
54.9769	1.84869	0	3.4428	0	11.5371	0	99.15	0.040764	255.918	3.435	1310.34	1057.86
55.0926	1.84869	0	3.4428	0	11.5371	0	99.15	0.040266	255.921	3.408	1312.26	1056.57
55.2083	1.84869	0	3.4428	0	11.5371	0	99.15	0.039768	255.924	3.381	1314.15	1055.25
55.3241	1.84869	0	3.4428	0	11.5371	0	99.15	0.03927	255.93	3.354	1316.07	1053.93
55.4398	1.84869	0	3.4428	0	11.5371	0	99.15	0.038772	255.933	3.3273	1317.96	1052.64
55.5556	1.84869	0	3.4428	0	11.5371	0	99.15	0.038274	255.936	3.3003	1319.85	1051.32
55.6713	1.84869	0	3.4428	0	11.5371	0	99.15	0.037776	255.942	3.2733	1321.74	1050.03
55.787	1.84869	0	3.4428	0	11.5371	0	99.15	0.037278	255.945	3.2463	1323.63	1048.74
55.9028	1.84869	0	3.4428	0	11.5371	0	99.15	0.03678	255.948	3.2193	1325.52	1047.42
56.0185	1.84869	0	3.4428	0	11.5371	0	99.15	0.036282	255.951	3.1923	1327.41	1046.13
56.1343	1.84869	0	3.4428	0	11.5371	0	99.15	0.035784	255.954	3.1653	1329.3	1044.84
56.25	1.84869	0	3.4428	0	11.5371	0	99.15	0.035286	255.957	3.1386	1331.16	1043.55
56.3657	1.84869	0	3.4428	0	11.5371	0	99.15	0.034788	255.96	3.1116	1333.05	1042.26
56.4815	1.84869	0	3.4428	0	11.5371	0	99.15	0.03429	255.963	3.0846	1334.91	1040.94
56.5972	1.84869	0	3.4428	0	11.5371	0	99.15	0.033792	255.966	3.0576	1336.77	1039.65
56.713	1.84869	0	3.4428	0	11.5371	0	99.15	0.033294	255.969	3.0306	1338.63	1038.36
56.8287	1.84869	0	3.4428	0	11.5371	0	99.15	0.032796	255.972	3.0036	1340.49	1037.07
56.9444	1.84869	0	3.4428	0	11.5371	0	99.15	0.032298	255.975	2.97678	1342.35	1035.81
57.0602	1.84869	0	3.4428	0	11.5371	0	99.15	0.0318	255.978	2.94984	1344.21	1034.52
57.1759	1.84869	0	3.4428	0	11.5371	0	99.15	0.031305	255.981	2.9229	1346.07	1033.23
57.2917	1.84869	0	3.4428	0	11.5371	0	99.15	0.030807	255.984	2.89593	1347.9	1031.94
57.4074	1.84869	0	3.4428	0	11.5371	0	99.15	0.030309	255.984	2.86899	1349.76	1030.65
57.5231	1.84869	0	3.4428	0	11.5371	0	99.15	0.0298101	255.987	2.84202	1351.59	1029.39
57.6389	1.84869	0	3.4428	0	11.5371	0	99.15	0.0293121	255.993	2.81508	1353.42	1028.1
57.7546	1.84869	0	3.4428	0	11.5371	0	99.15	0.0288144	255.996	2.78814	1355.25	1026.81
57.8704	1.84869	0	3.4428	0	11.5371	0	99.15	0.0283164	255.999	2.76117	1357.08	1025.55
57.9861	1.84869	0	3.4428	0	11.5371	0	99.15	0.0278187	256.002	2.73423	1358.91	1024.26
58.1019	1.84869	0	3.4428	0	11.5371	0	99.15	0.027321	256.005	2.70729	1360.74	1023
58.2176	1.84869	0	3.4428	0	11.5371	0	99.15	0.026823	256.008	2.68032	1362.57	1021.71
58.3333	1.84869	0	3.4428	0	11.5371	0	99.15	0.0263253	256.011	2.65338	1364.37	1020.45
58.4491	1.84869	0	3.4428	0	11.5371	0	99.15	0.0258273	256.014	2.62644	1366.2	1019.19
58.5648	1.84869	0	3.4428	0	11.5371	0	99.15	0.0253296	256.017	2.59947	1368	1017.9
58.6806	1.84869	0	3.4428	0	11.5371	0	99.15	0.0248316	256.02	2.57253	1369.8	1016.64
58.7963	1.84869	0	3.4428	0	11.5371	0	99.15	0.0243339	256.023	2.54556	1371.6	1015.38
58.912	1.84869	0	3.4428	0	11.5371	0	99.15	0.0238359	256.023	2.51862	1373.4	1014.12
59.0278	1.84869	0	3.4428	0	11.5371	0	99.15	0.0233382	256.026	2.49168	1375.2	1012.86
59.1435	1.84869	0	3.4428	0	11.5371	0	99.15	0.0228402	256.029	2.46471	1377	1011.6
59.2593	1.84869	0	3.4428	0	11.5371	0	99.15	0.0223425	256.032	2.43777	1378.8	1010.34
59.375	1.84869	0	3.4428	0	11.5371	0	99.15	0.0218445	256.035	2.41083	1380.57	1009.08
59.4907	1.84869	0	3.4428	0	11.5371	0	99.15	0.0213468	256.038	2.38386	1382.37	1007.82
59.6065	1.84869	0	3.4428	0	11.5371	0	99.15	0.0208491	256.038	2.35692	1384.14	1006.56
59.7222	1.84869	0	3.4428	0	11.5371	0	99.15	0.0203511	256.041	2.32998	1385.94	1005.3
59.838	1.84869	0	3.4428	0	11.5371	0	99.15	0.0198534	256.044	2.30301	1387.71	1004.04
59.9537	1.84869	0	3.4428	0	11.5371	0	99.15	0.0193554	256.047	2.27607	1389.51	1002.81
60.0694	1.84869	0	3.4428	0	11.5371	0	99.15	0.0188577	256.047	2.2491	1391.28	1001.55
60.1852	1.84869	0	3.4428	0	11.5371	0	99.15	0.0183597	256.05	2.22216	1393.05	1000.29
60.3009	1.84869	0	3.4428	0	11.5371	0	99.15	0.017862	256.053	2.19522	1394.82	999.06
60.4167	1.84869	0	3.4428	0	11.5371	0	99.15	0.017364	256.053	2.16825	1396.59	997.8
60.5324	1.84869	0	3.4428	0	11.5371	0	99.15	0.0168663	256.056	2.14131	1398.36	996.57
60.6481	1.84869	0	3.4428	0	11.5371	0	99.15	0.0163683	256.059	2.11437	1400.1	995.31
60.7639	1.84869	0	3.4428	0	11.5371	0	99.15	0.0158706	256.059	2.0874	1401.87	994.08
60.8796	1.84869	0	3.4428	0	11.5371	0	99.15	0.0153726	256.062	2.06046	1403.61	992.82
60.9954	1.84869	0	3.4428	0	11.5371	0	99.15	0.0148749	256.062	2.03349	1405.38	991.59
61.1111	1.84869	0	3.4428	0	11.5371	0	99.15	0.0143769	256.065	2.00655	1407.12	990.36
61.2269	1.84869	0	3.4428	0	11.5371	0	99.15	0.014262	256.068	1.99365	1408.86	989.13
61.3426	1.84869	0	3.4428	0	11.5371	0	99.15	0.0141471	256.068	1.98075	1410.6	987.9
61.4583	1.84869	0	3.4428	0	11.5371	0	99.15	0.0140319	256.071	1.96785	1412.34	986.67
61.5741	1.84869	0	3.4428	0	11.5371	0	99.15	0.013917	256.071	1.95495	1414.08	985.44
61.6898	1.84869	0	3.4428	0	11.5371	0	99.15	0.0138018	256.074	1.94202	1415.82	984.24
61.8056	1.84869	0	3.4428	0	11.5371	0	99.15	0.0136869	256.074	1.92912	1417.56	983.01
61.9213	1.84869	0	3.4428	0	11.5371	0	99.15	0.0135717	256.074	1.91622	1419.27	981.78
62.037	1.84869	0	3.4428	0	11.5371	0	99.15	0.0134568	256.077	1.90332	1421.01	980.58
62.1528	1.84869	0	3.4428	0	11.5371	0	99.15	0.0133416	256.077	1.89042	1422.72	979.35
62.2685	1.84869	0	3.4428	0	11.5371	0	99.15	0.0132267	256.08	1.87752	1424.43	978.15
62.3843	1.84869	0	3.4428	0	11.5371	0	99.15	0.0131115	256.08	1.86462	1426.14	976.95
62.5	1.84869	0	3.4428	0	11.5371	0	99.15	0.0129966	256.08	1.85169	1427.85	975.72
62.6157	1.84869	0	3.4428	0	11.5371	0	99.15	0.0128817	256.083	1.83879	1429.56	974.52
62.7315	1.84869	0	3.4428	0	11.5371	0	99.15	0.0127665	256.083	1.82589	1431.27	973.32
62.8472	1.84869	0	3.4428	0	11.5371	0	99.15	0.0126516	256.083	1.81299	1432.98	972.09
62.963	1.84869	0	3.4428	0	11.5371	0	99.15	0.0125364	256.086	1.80009	1434.69	970.89
63.0787	1.84869	0	3.4428	0	11.5371	0	99.15	0.0124215	256.086	1.78719	1436.37	969.69
63.1944	1.84869	0	3.4428	0	11.5371	0	99.15	0.0123063	256.089	1.77429	1438.08	968.49
63.3102	1.84869	0	3.4428	0	11.5371	0	99.15	0.0121914	256.089	1.76136	1439.76	967.29
63.4259	1.84869	0	3.4428	0	11.5371	0	99.15	0.0120762	256.092	1.74846	1441.44	966.09
63.5417	1.84869	0	3.4428	0	11.5371	0	99.15	0.0119613	256.092	1.73556	1443.12	964.89
63.6574	1.84869	0	3.4428	0	11.5371	0	99.15	0.0118464	256.095	1.72266	1444.8	963.69
63.7731	1.84869	0	3.4428	0	11.5371	0	99.15	0.0117312	256.095	1.70976	1446.48	962.52
63.8889	1.84869	0	3.4428	0	11.5371	0	99.15	0.0116163	256.098	1.69686	1448.16	961.32
64.0046	1.84869	0	3.4428	0	11.5371	0	99.15	0.0115011	256.098	1.68396	1449.84	960.12
64.1204	1.84869	0	3.4428	0	11.5371	0	99.15	0.0113862	256.098	1.67103	1451.49	958.95
64.2361	1.84869	0	3.4428	0	11.5371	0	99.15	0.011271	256.101	1.65813	1453.17	957.75
64.3519	1.84869	0	3.4428	0	11.5371	0	99.15	0.0111561	256.101	1.64523	1454.82	956.55
64.4676	1.84869	0	3.4428	0	11.5371	0	99.15	0.0110409	256.104	1.63233	1456.5	955.38
64.5833	1.84869	0	3.4428	0	11.5371	0	99.15	0.010926	256.104	1.61943	1458.15	954.21
64.6991	1.84869	0	3.4428	0	11.5371	0	99.15	0.0108108	256.104	1.60653	1459.8	953.01
64.8148	1.84869	0	3.4428	0	11.5371	0	99.15	0.0106959	256.107	1.59363	1461.45	951.84
64.9306	1.84869	0	3.4428	0	11.5371	0	99.15	0.010581	256.107	1.5807	1463.1	950.67
65.0463	1.84869	0	3.4428	0	11.5371	0	99.15	0.0104658	256.107	1.5678	1464.75	949.47
65.162	1.84869	0	3.4428	0	11.5371	0	99.15	0.0103509	256.11	1.5549	1466.37	948.3
65.2778	1.84869	0	3.4428	0	11.5371	0	99.15	0.0102357	256.11	1.542	1468.02	947.13
65.3935	1.84869	0	3.4428	0	11.5371	0	99.15	0.0101208	256.11	1.5291	1469.64	945.96
65.5093	1.84869	0	3.4428	0	11.5371	0	99.15	0.0100056	256.113	1.5162	1471.29	944.79
65.625	1.84869	0	3.4428	0	11.5371	0	99.15	0.0098907	256.113	1.5033	1472.91	943.62
65.7407	1.84869	0	3.4428	0	11.5371	0	99.15	0.0097755	256.113	1.49037	1474.53	942.45
65.8565	1.84869	0	3.4428	0	11.5371	0	99.15	0.0096606	256.116	1.47747	1476.15	941.28
65.9722	1.84869	0	3.4428	0	11.5371	0	99.15	0.0095457	256.116	1.46457	1477.77	940.11
66.088	1.84869	0	3.4428	0	11.5371	0	99.15	0.0094305	256.116	1.45167	1479.39	938.97
66.2037	1.84869	0	3.4428	0	11.5371	0	99.15	0.0093156	256.116	1.43877	1481.01	937.8
66.3194	1.84869	0	3.4428	0	11.5371	0	99.15	0.0092004	256.119	1.42587	1482.63	936.63
66.4352	1.84869	0	3.4428	0	11.5371	0	99.15	0.0090855	256.119	1.41297	1484.22	935.49
66.5509	1.84869	0	3.4428	0	11.5371	0	99.15	0.0089703	256.119	1.40004	1485.84	934.32
66.6667	1.84869	0	3.4428	0	11.5371	0	99.15	0.0088554	256.119	1.38714	1487.43	933.18
66.7824	1.84869	0	3.4428	0	11.5371	0	99.15	0.0087402	256.119	1.37424	1489.02	932.01
66.8981	1.84869	0	3.4428	0	11.5371	0	99.15	0.0086253	256.122	1.36134	1490.61	930.87
67.0139	1.84869	0	3.4428	0	11.5371	0	99.15	0.0085101	256.122	1.34844	1492.2	929.7
67.1296	1.84869	0	3.4428	0	11.5371	0	99.15	0.0083952	256.122	1.33554	1493.82	928.56
67.2454	1.84869	0	3.4428	0	11.5371	0	99.15	0.0082803	256.122	1.32264	1495.41	927.42
67.3611	1.84869	0	3.4428	0	11.5371	0	99.15	0.0081651	256.122	1.30971	1497	926.28
67.4769	1.84869	0	3.4428	0	11.5371	0	99.15	0.0080502	256.125	1.29681	1498.59	925.14
67.5926	1.84869	0	3.4428	0	11.5371	0	99.15	0.007935	256.125	1.28391	1500.15	923.97
67.7083	1.84869	0	3.4428	0	11.5371	0	99.15	0.0078201	256.125	1.27101	1501.74	922.83
67.8241	1.84869	0	3.4428	0	11.5371	0	99.15	0.0077049	256.125	1.25811	1503.33	921.69
67.9398	1.84869	0	3.4428	0	11.5371	0	99.15	0.00759	256.125	1.24521	1504.89	920.58
68.0556	1.84869	0	3.4428	0	11.5371	0	99.15	0.0074748	256.125	1.23231	1506.48	919.44
68.1713	1.84869	0	3.4428	0	11.5371	0	99.15	0.0073599	256.125	1.21938	1508.04	918.3
68.287	1.84869	0	3.4428	0	11.5371	0	99.15	0.007245	256.128	1.20648	1509.6	917.16
68.4028	1.84869	0	3.4428	0	11.5371	0	99.15	0.0071298	256.128	1.19358	1511.16	916.02
68.5185	1.84869	0	3.4428	0	11.5371	0	99.15	0.0070149	256.128	1.18068	1512.72	914.91
68.6343	1.84869	0	3.4428	0	11.5371	0	99.15	0.0068997	256.128	1.16778	1514.28	913.77
68.75	1.84869	0	3.4428	0	11.5371	0	99.15	0.0067848	256.131	1.15488	1515.84	912.63
68.8657	1.84869	0	3.4428	0	11.5371	0	99.15	0.0066696	256.131	1.14198	1517.4	911.52
68.9815	1.84869	0	3.4428	0	11.5371	0	99.15	0.0065547	256.131	1.12905	1518.96	910.38
69.0972	1.84869	0	3.4428	0	11.5371	0	99.15	0.0064395	256.131	1.11615	1520.49	909.27
69.213	1.84869	0	3.4428	0	11.5371	0	99.15	0.0063246	256.134	1.10325	1522.05	908.16
69.3287	1.84869	0	3.4428	0	11.5371	0	99.15	0.0062094	256.134	1.09035	1523.58	907.02
69.4444	1.84869	0	3.4428	0	11.5371	0	99.15	0.0060945	256.134	1.07745	1525.11	905.91
69.5602	1.84869	0	3.4428	0	11.5371	0	99.15	0.0059796	256.134	1.06455	1526.67	904.8
69.6759	1.84869	0	3.4428	0	11.5371	0	99.15	0.0058644	256.134	1.05165	1528.2	903.69
69.7917	1.84869	0	3.4428	0	11.5371	0	99.15	0.0057495	256.137	1.03872	1529.73	902.58
69.9074	1.84869	0	3.4428	0	11.5371	0	99.15	0.0056343	256.137	1.02582	1531.26	901.47
70.0231	1.84869	0	3.4428	0	11.5371	0	99.15	0.0055194	256.137	1.01292	1532.76	900.36
70.1389	1.84869	0	3.4428	0	11.5371	0	99.15	0.0054042	256.137	1.00002	1534.29	899.25
70.2546	1.84869	0	3.4428	0	11.5371	0	99.15	0.0052893	256.137	0.98712	1535.82	898.14
70.3704	1.84869	0	3.4428	0	11.5371	0	99.15	0.0051741	256.14	0.97422	1537.32	897.03
70.4861	1.84869	0	3.4428	0	11.5371	0	99.15	0.0050592	256.14	0.96132	1538.85	895.92
70.6019	1.84869	0	3.4428	0	11.5371	0	99.15	0.0049443	256.14	0.94839	1540.35	894.81
70.7176	1.84869	0	3.4428	0	11.5371	0	99.15	0.0048291	256.14	0.93549	1541.85	893.73
70.8333	1.84869	0	3.4428	0	11.5371	0	99.15	0.0047142	256.14	0.92259	1543.35	892.62
70.9491	1.84869	0	3.4428	0	11.5371	0	99.15	0.004599	256.143	0.90969	1544.85	891.51
71.0648	1.84869	0	3.4428	0	11.5371	0	99.15	0.0044841	256.143	0.89679	1546.35	890.43
71.1806	1.84869	0	3.4428	0	11.5371	0	99.15	0.0043689	256.143	0.88389	1547.85	889.32
71.2963	1.84869	0	3.4428	0	11.5371	0	99.15	0.004254	256.143	0.87099	1549.35	888.24
71.412	1.84869	0	3.4428	0	11.5371	0	99.15	0.0041388	256.143	0.85806	1550.85	887.13
71.5278	1.84869	0	3.4428	0	11.5371	0	99.15	0.0040239	256.143	0.84516	1552.32	886.05
71.6435	1.84869	0	3.4428	0	11.5371	0	99.15	0.0039087	256.146	0.83226	1553.82	884.97
71.7593	1.84869	0	3.4428	0	11.5371	0	99.15	0.0037938	256.146	0.81936	1555.29	883.89
71.875	1.84869	0	3.4428	0	11.5371	0	99.15	0.0036789	256.146	0.80646	1556.76	882.78
71.9907	1.84869	0	3.4428	0	11.5371	0	99.15	0.0035637	256.146	0.79356	1558.26	881.7
72.1065	1.84869	0	3.4428	0	11.5371	0	99.15	0.0034488	256.146	0.78066	1559.73	880.62
72.2222	1.84869	0	3.4428	0	11.5371	0	99.15	0.0033336	256.146	0.76773	1561.2	879.54
72.338	1.84869	0	3.4428	0	11.5371	0	99.15	0.0032187	256.149	0.75483	1562.67	878.46
72.4537	1.84869	0	3.4428	0	11.5371	0	99.15	0.0031035	256.149	0.74193	1564.11	877.38
72.5694	1.84869	0	3.4428	0	11.5371	0	99.15	0.00298857	256.149	0.72903	1565.58	876.3
72.6852	1.84869	0	3.4428	0	11.5371	0	99.15	0.00287352	256.149	0.71613	1567.05	875.25
72.8009	1.84869	0	3.4428	0	11.5371	0	99.15	0.00284202	256.149	0.71118	1568.49	874.17
72.9167	1.84869	0	3.4428	0	11.5371	0	99.15	0.00281052	256.149	0.70626	1569.96	873.09
73.0324	1.84869	0	3.4428	0	11.5371	0	99.15	0.00277902	256.152	0.70131	1571.4	872.01
73.1481	1.84869	0	3.4428	0	11.5371	0	99.15	0.00274752	256.152	0.69639	1572.84	870.93
73.2639	1.84869	0	3.4428	0	11.5371	0	99.15	0.00271602	256.152	0.69147	1574.31	869.88
73.3796	1.84869	0	3.4428	0	11.5371	0	99.15	0.00268452	256.152	0.68652	1575.75	868.8
73.4954	1.84869	0	3.4428	0	11.5371	0	99.15	0.00265302	256.152	0.6816	1577.19	867.75
73.6111	1.84869	0	3.4428	0	11.5371	0	99.15	0.00262152	256.152	0.67665	1578.6	866.67
73.7269	1.84869	0	3.4428	0	11.5371	0	99.15	0.00259002	256.152	0.67173	1580.04	865.62
73.8426	1.84869	0	3.4428	0	11.5371	0	99.15	0.00255852	256.152	0.66678	1581.48	864.54
73.9583	1.84869	0	3.4428	0	11.5371	0	99.15	0.00252702	256.155	0.66186	1582.89	863.49
74.0741	1.84869	0	3.4428	0	11.5371	0	99.15	0.00249552	256.155	0.65691	1584.33	862.41
74.1898	1.84869	0	3.4428	0	11.5371	0	99.15	0.00246402	256.155	0.65199	1585.74	861.36
74.3056	1.84869	0	3.4428	0	11.5371	0	99.15	0.00243252	256.155	0.64704	1587.18	860.31
74.4213	1.84869	0	3.4428	0	11.5371	0	99.15	0.00240102	256.155	0.64212	1588.59	859.26
74.537	1.84869	0	3.4428	0	11.5371	0	99.15	0.00236952	256.155	0.63717	1590	858.21
74.6528	1.84869	0	3.4428	0	11.5371	0	99.15	0.00233802	256.155	0.63225	1591.41	857.16
74.7685	1.84869	0	3.4428	0	11.5371	0	99.15	0.00230652	256.155	0.6273	1592.82	856.11
74.8843	1.84869	0	3.4428	0	11.5371	0	99.15	0.00227502	256.155	0.62238	1594.23	855.06
75	1.84869	0	3.4428	0	11.5371	0	99.15	0.00224352	256.158	0.61743	1595.64	854.01
75.1157	1.84869	0	3.4428	0	11.5371	0	99.15	0.00221202	256.158	0.61251	1597.05	852.96
75.2315	1.84869	0	3.4428	0	11.5371	0	99.15	0.00218052	256.158	0.60756	1598.46	851.91
75.3472	1.84869	0	3.4428	0	11.5371	0	99.15	0.00214902	256.158	0.60264	1599.84	850.86
75.463	1.84869	0	3.4428	0	11.5371	0	99.15	0.00211752	256.158	0.59769	1601.25	849.81
75.5787	1.84869	0	3.4428	0	11.5371	0	99.15	0.00208602	256.158	0.59277	1602.66	848.79
75.6944	1.84869	0	3.4428	0	11.5371	0	99.15	0.00205452	256.158	0.58785	1604.04	847.74
75.8102	1.84869	0	3.4428	0	11.5371	0	99.15	0.00202302	256.158	0.5829	1605.45	846.72
75.9259	1.84869	0	3.4428	0	11.5371	0	99.15	0.00199152	256.158	0.57798	1606.83	845.67
76.0417	1.84869	0	3.4428	0	11.5371	0	99.15	0.00196002	256.158	0.57303	1608.21	844.65
76.1574	1.84869	0	3.4428	0	11.5371	0	99.15	0.00192852	256.158	0.56811	1609.59	843.6
76.2731	1.84869	0	3.4428	0	11.5371	0	99.15	0.00189699	256.158	0.56316	1610.97	842.58
76.3889	1.84869	0	3.4428	0	11.5371	0	99.15	0.00186549	256.161	0.55824	1612.35	841.53
76.5046	1.84869	0	3.4428	0	11.5371	0	99.15	0.00183399	256.161	0.55329	1613.73	840.51
76.6204	1.84869	0	3.4428	0	11.5371	0	99.15	0.00180249	256.161	0.54837	1615.11	839.49
76.7361	1.84869	0	3.4428	0	11.5371	0	99.15	0.00177099	256.161	0.54342	1616.46	838.47
76.8519	1.84869	0	3.4428	0	11.5371	0	99.15	0.00173949	256.161	0.5385	1617.84	837.45
76.9676	1.84869	0	3.4428	0	11.5371	0	99.15	0.00170799	256.161	0.53355	1619.19	836.43
77.0833	1.84869	0	3.4428	0	11.5371	0	99.15	0.00167649	256.161	0.52863	1620.57	835.38
77.1991	1.84869	0	3.4428	0	11.5371	0	99.15	0.00164499	256.161	0.52368	1621.92	834.39
77.3148	1.84869	0	3.4428	0	11.5371	0	99.15	0.00161349	256.161	0.51876	1623.27	833.37
77.4306	1.84869	0	3.4428	0	11.5371	0	99.15	0.00158199	256.161	0.51381	1624.65	832.35
77.5463	1.84869	0	3.4428	0	11.5371	0	99.15	0.00155049	256.161	0.50889	1626	831.33
77.662	1.84869	0	3.4428	0	11.5371	0	99.15	0.00151899	256.161	0.50394	1627.35	830.31
77.7778	1.84869	0	3.4428	0	11.5371	0	99.15	0.00148749	256.161	0.49902	1628.67	829.29
77.8935	1.84869	0	3.4428	0	11.5371	0	99.15	0.00145599	256.161	0.49407	1630.02	828.3
78.0093	1.84869	0	3.4428	0	11.5371	0	99.15	0.00142449	256.161	0.48915	1631.37	827.28
78.125	1.84869	0	3.4428	0	11.5371	0	99.15	0.00139299	256.161	0.4842	1632.72	826.26
78.2407	1.84869	0	3.4428	0	11.5371	0	99.15	0.00136149	256.161	0.47928	1634.04	825.27
78.3565	1.84869	0	3.4428	0	11.5371	0	99.15	0.00132999	256.161	0.47436	1635.39	824.25
78.4722	1.84869	0	3.4428	0	11.5371	0	99.15	0.00129849	256.161	0.46941	1636.71	823.26
78.588	1.84869	0	3.4428	0	11.5371	0	99.15	0.00126699	256.161	0.46449	1638.03	822.27
78.7037	1.84869	0	3.4428	0	11.5371	0	99.15	0.00123549	256.161	0.45954	1639.35	821.25
78.8194	1.84869	0	3.4428	0	11.5371	0	99.15	0.00120399	256.161	0.45462	1640.7	820.26
78.9352	1.84869	0	3.4428	0	11.5371	0	99.15	0.00117249	256.161	0.44967	1642.02	819.27
79.0509	1.84869	0	3.4428	0	11.5371	0	99.15	0.00114099	256.161	0.44475	1643.31	818.28
79.1667	1.84869	0	3.4428	0	11.5371	0	99.15	0.00110949	256.161	0.4398	1644.63	817.26
79.2824	1.84869	0	3.4428	0	11.5371	0	99.15	0.00107799	256.161	0.43488	1645.95	816.27
79.3981	1.84869	0	3.4428	0	11.5371	0	99.15	0.00104649	256.161	0.42993	1647.27	815.28
79.5139	1.84869	0	3.4428	0	11.5371	0	99.15	0.00101499	256.161	0.42501	1648.56	814.29
79.6296	1.84869	0	3.4428	0	11.5371	0	99.15	0.00098349	256.161	0.42006	1649.88	813.3
79.7454	1.84869	0	3.4428	0	11.5371	0	99.15	0.00095199	256.161	0.41514	1651.17	812.31
79.8611	1.84869	0	3.4428	0	11.5371	0	99.15	0.00092049	256.161	0.41019	1652.46	811.35
79.9769	1.84869	0	3.4428	0	11.5371	0	99.15	0.00088899	256.161	0.40527	1653.78	810.36
80.0926	1.84869	0	3.4428	0	11.5371	0	99.15	0.00085749	256.161	0.40032	1655.07	809.37
80.2083	1.84869	0	3.4428	0	11.5371	0	99.15	0.00082599	256.161	0.3954	1656.36	808.38
80.3241	1.84869	0	3.4428	0	11.5371	0	99.15	0.00079449	256.161	0.39045	1657.65	807.42
80.4398	1.84869	0	3.4428	0	11.5371	0	99.15	0.00076299	256.161	0.38553	1658.94	806.43
80.5556	1.84869	0	3.4428	0	11.5371	0	99.15	0.00073149	256.161	0.38058	1660.2	805.47
80.6713	1.84869	0	3.4428	0	11.5371	0	99.15	0.00069999	256.161	0.37566	1661.49	804.48
80.787	1.84869	0	3.4428	0	11.5371	0	99.15	0.00066846	256.161	0.37074	1662.78	803.52
80.9028	1.84869	0	3.4428	0	11.5371	0	99.15	0.00063696	256.161	0.36579	1664.04	802.53
81.0185	1.84869	0	3.4428	0	11.5371	0	99.15	0.00060546	256.161	0.36087	1665.33	801.57
81.1343	1.84869	0	3.4428	0	11.5371	0	99.15	0.00057396	256.161	0.35592	1666.59	800.61
81.25	1.84869	0	3.4428	0	11.5371	0	99.15	0.00054246	256.161	0.351	1667.85	799.62
81.3657	1.84869	0	3.4428	0	11.5371	0	99.15	0.00051096	256.161	0.34605	1669.14	798.66
81.4815	1.84869	0	3.4428	0	11.5371	0	99.15	0.00047946	256.161	0.34113	1670.4	797.7
81.5972	1.84869	0	3.4428	0	11.5371	0	99.15	0.00044796	256.161	0.33618	1671.66	796.74
81.713	1.84869	0	3.4428	0	11.5371	0	99.15	0.00041646	256.161	0.33126	1672.89	795.78
81.8287	1.84869	0	3.4428	0	11.5371	0	99.15	0.00038496	256.161	0.32631	1674.15	794.82
81.9444	1.84869	0	3.4428	0	11.5371	0	99.15	0.00035346	256.161	0.32139	1675.41	793.86
82.0602	1.84869	0	3.4428	0	11.5371	0	99.15	0.00032196	256.161	0.31644	1676.67	792.9
82.1759	1.84869	0	3.4428	0	11.5371	0	99.15	0.000290466	256.161	0.31152	1677.9	791.94
82.2917	1.84869	0	3.4428	0	11.5371	0	99.15	0.000258963	256.161	0.30657	1679.16	790.98
82.4074	1.84869	0	3.4428	0	11.5371	0	99.15	0.000227463	256.161	0.30165	1680.39	790.05
82.5231	1.84869	0	3.4428	0	11.5371	0	99.15	0.000195963	256.161	0.296712	1681.65	789.09
82.6389	1.84869	0	3.4428	0	11.5371	0	99.15	0.000164463	256.161	0.291777	1682.88	788.13
82.7546	1.84869	0	3.4428	0	11.5371	0	99.15	0.00013296	256.161	0.286842	1684.14	787.2
82.8704	1.84869	0	3.4428	0	11.5371	0	99.15	0.00010146	256.161	0.281907	1685.37	786.24
82.9861	1.84869	0	3.4428	0	11.5371	0	99.15	6.996e-05	256.161	0.276975	1686.6	785.31
83.1019	1.84869	0	3.4428	0	11.5371	0	99.15	3.846e-05	256.161	0.27204	1687.86	784.35
83.2176	1.84869	0	3.4428	0	11.5371	0	99.15	6.9582e-06	256.161	0.267105	1689.09	783.42
83.3333	1.84869	0	3.4428	0	11.5371	0	99.15	0	256.161	0.26217	1690.32	782.46
83.4491	1.84869	0	3.4428	0	11.5371	0	99.15	0	256.161	0.257238	1691.55	781.53
83.5648	1.84869	0	3.4428	0	11.5371	0	99.15	0	256.161	0.252303	1692.75	780.6
83.6806	1.84869	0	3.4428	0	11.5371	0	99.15	0	256.161	0.247368	1693.98	779.67
83.7963	1.84869	0	3.4428	0	11.5371	0	99.15	0	256.161	0.242433	1695.21	778.71
83.912	1.84869	0	3.4428	0	11.5371	0	99.15	0	256.161	0.237501	1696.41	777.78
84.0278	1.84869	0	3.4428	0	11.5371	0	99.15	0	256.161	0.232566	1697.64	776.85
84.1435	1.84869	0	3.4428	0	11.5371	0	99.15	0	256.161	0.227631	1698.84	775.92
84.2593	1.84869	0	3.4428	0	11.5371	0	99.15	0	256.161	0.222696	1700.07	774.99
84.375	1.84869	0	3.4428	0	11.5371	0	99.15	0	256.161	0.22107	1701.27	774.06
84.4907	1.84869	0	3.4428	0	11.5371	0	99.15	0	256.161	0.219444	1702.47	773.13
84.6065	1.84869	0	3.4428	0	11.5371	0	99.15	0	256.161	0.217818	1703.67	772.2
84.7222	1.84869	0	3.4428	0	11.5371	0	99.15	0	256.161	0.216192	1704.87	771.27
84.838	1.84869	0	3.4428	0	11.5371	0	99.15	0	256.161	0.214566	1706.07	770.31
84.9537	1.84869	0	3.4428	0	11.5371	0	99.15	0	256.161	0.21294	1707.27	769.38
85.0694	1.84869	0	3.4428	0	11.5371	0	99.15	0	256.161	0.211314	1708.47	768.45
85.1852	1.84869	0	3.4428	0	11.5371	0	99.15	0	256.161	0.209685	1709.67	767.52
85.3009	1.84869	0	3.4428	0	11.5371	0	99.15	0	256.161	0.208059	1710.84	766.62
85.4167	1.84869	0	3.4428	0	11.5371	0	99.15	0	256.161	0.206433	1712.04	765.69
85.5324	1.84869	0	3.4428	0	11.5371	0	99.15	0	256.161	0.204807	1713.21	764.76
85.6481	1.84869	0	3.4428	0	11.5371	0	99.15	0	256.161	0.203181	1714.41	763.83
85.7639	1.84869	0	3.4428	0	11.5371	0	99.15	0	256.161	0.201555	1715.58	762.9
85.8796	1.84869	0	3.4428	0	11.5371	0	99.15	0	256.161	0.199929	1716.75	762
85.9954	1.84869	0	3.4428	0	11.5371	0	99.15	0	256.161	0.198303	1717.95	761.07
86.1111	1.84869	0	3.4428	0	11.5371	0	99.15	0	256.161	0.196677	1719.12	760.14
86.2269	1.84869	0	3.4428	0	11.5371	0	99.15	0	256.161	0.195051	1720.29	759.24
86.3426	1.84869	0	3.4428	0	11.5371	0	99.15	0	256.161	0.193422	1721.46	758.31
86.4583	1.84869	0	3.4428	0	11.5371	0	99.15	0	256.161	0.191796	1722.6	757.41
86.5741	1.84869	0	3.4428	0	11.5371	0	99.15	0	256.161	0.19017	1723.77	756.48
86.6898	1.84869	0	3.4428	0	11.5371	0	99.15	0	256.161	0.188544	1724.94	755.58
86.8056	1.84869	0	3.4428	0	11.5371	0	99.15	0	256.161	0.186918	1726.08	754.68
86.9213	1.84869	0	3.4428	0	11.5371	0	99.15	0	256.161	0.185292	1727.25	753.75
87.037	1.84869	0	3.4428	0	11.5371	0	99.15	0	256.161	0.183666	1728.39	752.85
87.1528	1.84869	0	3.4428	0	11.5371	0	99.15	0	256.161	0.18204	1729.56	751.95
87.2685	1.84869	0	3.4428	0	11.5371	0	99.15	0	256.161	0.180414	1730.7	751.05
87.3843	1.84869	0	3.4428	0	11.5371	0	99.15	0	256.161	0.178788	1731.84	750.15
87.5	1.84869	0	3.4428	0	11.5371	0	99.15	0	256.161	0.177159	1732.98	749.22
87.6157	1.84869	0	3.4428	0	11.5371	0	99.15	0	256.161	0.175533	1734.15	748.32
87.7315	1.84869	0	3.4428	0	11.5371	0	99.15	0	256.158	0.173907	1735.26	747.42
87.8472	1.84869	0	3.4428	0	11.5371	0	99.15	0	256.158	0.172281	1736.4	746.52
87.963	1.84869	0	3.4428	0	11.5371	0	99.15	0	256.158	0.170655	1737.54	745.65
88.0787	1.84869	0	3.4428	0	11.5371	0	99.15	0	256.158	0.169029	1738.68	744.75
88.1944	1.84869	0	3.4428	0	11.5371	0	99.15	0	256.158	0.167403	1739.82	743.85
88.3102	1.84869	0	3.4428	0	11.5371	0	99.15	0	256.158	0.165777	1740.93	742.95
88.4259	1.84869	0	3.4428	0	11.5371	0	99.15	0	256.158	0.164151	1742.07	742.05
88.5417	1.84869	0	3.4428	0	11.5371	0	99.15	0	256.158	0.162525	1743.18	741.18
88.6574	1.84869	0	3.4428	0	11.5371	0	99.15	0	256.158	0.160896	1744.29	740.28
88.7731	1.84869	0	3.4428	0	11.5371	0	99.15	0	256.158	0.15927	1745.43	739.38
88.8889	1.84869	0	3.4428	0	11.5371	0	99.15	0	256.158	0.157644	1746.54	738.51
89.0046	1.84869	0	3.4428	0	11.5371	0	99.15	0	256.158	0.156018	1747.65	737.61
89.1204	1.84869	0	3.4428	0	11.5371	0	99.15	0	256.158	0.154392	1748.76	736.74
89.2361	1.84869	0	3.4428	0	11.5371	0	99.15	0	256.158	0.152766	1749.87	735.84
89.3519	1.84869	0	3.4428	0	11.5371	0	99.15	0	256.158	0.15114	1750.98	734.97
89.4676	1.84869	0	3.4428	0	11.5371	0	99.15	0	256.158	0.149514	1752.06	734.07
89.5833	1.84869	0	3.4428	0	11.5371	0	99.15	0	256.158	0.147888	1753.17	733.2
89.6991	1.84869	0	3.4428	0	11.5371	0	99.15	0	256.158	0.146262	1754.28	732.33
89.8148	1.84869	0	3.4428	0	11.5371	0	99.15	0	256.158	0.144633	1755.36	731.46
89.9306	1.84869	0	3.4428	0	11.5371	0	99.15	0	256.158	0.143007	1756.47	730.56
90.0463	1.84869	0	3.4428	0	11.5371	0	99.15	0	256.158	0.141381	1757.55	729.69
90.162	1.84869	0	3.4428	0	11.5371	0	99.15	0	256.158	0.139755	1758.66	728.82
90.2778	1.84869	0	3.4428	0	11.5371	0	99.15	0	256.158	0.138129	1759.74	727.95
90.3935	1.84869	0	3.4428	0	11.5371	0	99.15	0	256.158	0.136503	1760.85	727.08
90.5093	1.84869	0	3.4428	0	11.5371	0	99.15	0	256.158	0.134877	1761.93	726.21
90.625	1.84869	0	3.4428	0	11.5371	0	99.15	0	256.158	0.133251	1763.01	725.34
90.7407	1.84869	0	3.4428	0	11.5371	0	99.15	0	256.158	0.131625	1764.12	724.47
90.8565	1.84869	0	3.4428	0	11.5371	0	99.15	0	256.158	0.129999	1765.2	723.6
90.9722	1.84869	0	3.4428	0	11.5371	0	99.15	0	256.158	0.12837	1766.28	722.76
91.088	1.84869	0	3.4428	0	11.5371	0	99.15	0	256.158	0.126744	1767.36	721.89
91.2037	1.84869	0	3.4428	0	11.5371	0	99.15	0	256.158	0.125118	1768.44	721.02
91.3194	1.84869	0	3.4428	0	11.5371	0	99.15	0	256.158	0.123492	1769.49	720.15
91.4352	1.84869	0	3.4428	0	11.5371	0	99.15	0	256.158	0.121866	1770.57	719.31
91.5509	1.84869	0	3.4428	0	11.5371	0	99.15	0	256.158	0.12024	1771.65	718.44
91.6667	1.84869	0	3.4428	0	11.5371	0	99.15	0	256.158	0.118614	1772.73	717.6
91.7824	1.84869	0	3.4428	0	11.5371	0	99.15	0	256.158	0.116988	1773.78	716.73
91.8981	1.84869	0	3.4428	0	11.5371	0	99.15	0	256.158	0.115362	1774.86	715.89
92.0139	1.84869	0	3.4428	0	11.5371	0	99.15	0	256.158	0.113736	1775.91	715.02
92.1296	1.84869	0	3.4428	0	11.5371	0	99.15	0	256.158	0.112107	1776.96	714.18
92.2454	1.84869	0	3.4428	0	11.5371	0	99.15	0	256.158	0.110481	1778.01	713.34
92.3611	1.84869	0	3.4428	0	11.5371	0	99.15	0	256.158	0.108855	1779.09	712.47
92.4769	1.84869	0	3.4428	0	11.5371	0	99.15	0	256.158	0.107229	1780.14	711.63
92.5926	1.84869	0	3.4428	0	11.5371	0	99.15	0	256.158	0.105603	1781.19	710.79
92.7083	1.84869	0	3.4428	0	11.5371	0	99.15	0	256.158	0.103977	1782.24	709.95
92.8241	1.84869	0	3.4428	0	11.5371	0	99.15	0	256.158	0.102351	1783.29	709.08
92.9398	1.84869	0	3.4428	0	11.5371	0	99.15	0	256.158	0.100725	1784.31	708.24
93.0556	1.84869	0	3.4428	0	11.5371	0	99.15	0	256.158	0.099099	1785.36	707.4
93.1713	1.84869	0	3.4428	0	11.5371	0	99.15	0	256.158	0.097473	1786.41	706.56
93.287	1.84869	0	3.4428	0	11.5371	0	99.15	0	256.158	0.095844	1787.43	705.72
93.4028	1.84869	0	3.4428	0	11.5371	0	99.15	0	256.158	0.094218	1788.48	704.88
93.5185	1.84869	0	3.4428	0	11.5371	0	99.15	0	256.158	0.092592	1789.5	704.07
93.6343	1.84869	0	3.4428	0	11.5371	0	99.15	0	256.158	0.090966	1790.55	703.23
93.75	1.84869	0	3.4428	0	11.5371	0	99.15	0	256.158	0.08934	1791.57	702.39
93.8657	1.84869	0	3.4428	0	11.5371	0	99.15	0	256.158	0.087714	1792.59	701.55
93.9815	1.84869	0	3.4428	0	11.5371	0	99.15	0	256.158	0.086088	1793.64	700.74
94.0972	1.84869	0	3.4428	0	11.5371	0	99.15	0	256.158	0.084462	1794.66	699.9
94.213	1.84869	0	3.4428	0	11.5371	0	99.15	0	256.158	0.082836	1795.68	699.06
94.3287	1.84869	0	3.4428	0	11.5371	0	99.15	0	256.158	0.08121	1796.7	698.25
94.4444	1.84869	0	3.4428	0	11.5371	0	99.15	0	256.158	0.079581	1797.72	697.41
94.5602	1.84869	0	3.4428	0	11.5371	0	99.15	0	256.158	0.077955	1798.71	696.6
94.6759	1.84869	0	3.4428	0	11.5371	0	99.15	0	256.158	0.076329	1799.73	695.76
94.7917	1.84869	0	3.4428	0	11.5371	0	99.15	0	256.158	0.074703	1800.75	694.95
94.9074	1.84869	0	3.4428	0	11.5371	0	99.15	0	256.158	0.073077	1801.74	694.14
95.0231	1.84869	0	3.4428	0	11.5371	0	99.15	0	256.158	0.071451	1802.76	693.3
95.1389	1.84869	0	3.4428	0	11.5371	0	99.15	0	256.158	0.069825	1803.75	692.49
95.2546	1.84869	0	3.4428	0	11.5371	0	99.15	0	256.158	0.068199	1804.77	691.68
95.3704	1.84869	0	3.4428	0	11.5371	0	99.15	0	256.158	0.066573	1805.76	690.87
95.4861	1.84869	0	3.4428	0	11.5371	0	99.15	0	256.158	0.064947	1806.75	690.03
95.6019	1.84869	0	3.4428	0	11.5371	0	99.15	0	256.158	0.063318	1807.74	689.22
95.7176	1.84869	0	3.4428	0	11.5371	0	99.15	0	256.158	0.061692	1808.73	688.41
95.8333	1.84869	0	3.4428	0	11.5371	0	99.15	0	256.158	0.060066	1809.72	687.6
95.9491	1.84869	0	3.4428	0	11.5371	0	99.15	0	256.158	0.059598	1810.71	686.79
96.0648	1.84869	0	3.4428	0	11.5371	0	99.15	0	256.158	0.05913	1811.7	685.98
96.1806	1.84869	0	3.4428	0	11.5371	0	99.15	0	256.158	0.058662	1812.69	685.17
96.2963	1.84869	0	3.4428	0	11.5371	0	99.15	0	256.158	0.058194	1813.68	684.33
96.412	1.84869	0	3.4428	0	11.5371	0	99.15	0	256.158	0.057726	1814.64	683.52
96.5278	1.84869	0	3.4428	0	11.5371	0	99.15	0	256.158	0.057258	1815.63	682.71
96.6435	1.84869	0	3.4428	0	11.5371	0	99.15	0	256.158	0.05679	1816.62	681.9
96.7593	1.84869	0	3.4428	0	11.5371	0	99.15	0	256.158	0.056322	1817.58	681.09
96.875	1.84869	0	3.4428	0	11.5371	0	99.15	0	256.158	0.055854	1818.54	680.28
96.9907	1.84869	0	3.4428	0	11.5371	0	99.15	0	256.158	0.055386	1819.53	679.47
97.1065	1.84869	0	3.4428	0	11.5371	0	99.15	0	256.158	0.054918	1820.49	678.66
97.2222	1.84869	0	3.4428	0	11.5371	0	99.15	0	256.158	0.05445	1821.45	677.85
97.338	1.84869	0	3.4428	0	11.5371	0	99.15	0	256.158	0.053982	1822.41	677.07
97.4537	1.84869	0	3.4428	0	11.5371	0	99.15	0	256.158	0.053514	1823.37	676.26
97.5694	1.84869	0	3.4428	0	11.5371	0	99.15	0	256.158	0.053046	1824.33	675.45
97.6852	1.84869	0	3.4428	0	11.5371	0	99.15	0	256.158	0.052575	1825.29	674.64
97.8009	1.84869	0	3.4428	0	11.5371	0	99.15	0	256.158	0.052107	1826.25	673.86
97.9167	1.84869	0	3.4428	0	11.5371	0	99.15	0	256.158	0.051639	1827.21	673.05
98.0324	1.84869	0	3.4428	0	11.5371	0	99.15	0	256.158	0.051171	1828.17	672.24
98.1481	1.84869	0	3.4428	0	11.5371	0	99.15	0	256.158	0.050703	1829.13	671.46
98.2639	1.84869	0	3.4428	0	11.5371	0	99.15	0	256.158	0.050235	1830.09	670.65
98.3796	1.84869	0	3.4428	0	11.5371	0	99.15	0	256.158	0.049767	1831.02	669.87
98.4954	1.84869	0	3.4428	0	11.5371	0	99.15	0	256.158	0.049299	1831.98	669.06
98.6111	1.84869	0	3.4428	0	11.5371	0	99.15	0	256.158	0.048831	1832.94	668.28
98.7269	1.84869	0	3.4428	0	11.5371	0	99.15	0	256.158	0.048363	1833.87	667.47
98.8426	1.84869	0	3.4428	0	11.5371	0	99.15	0	256.158	0.047895	1834.83	666.69
98.9583	1.84869	0	3.4428	0	11.5371	0	99.15	0	256.158	0.047427	1835.76	665.91
99.0741	1.84869	0	3.4428	0	11.5371	0	99.15	0	256.158	0.046959	1836.69	665.1
99.1898	1.84869	0	3.4428	0	11.5371	0	99.15	0	256.158	0.046491	1837.65	664.32
99.3056	1.84869	0	3.4428	0	11.5371	0	99.15	0	256.158	0.046023	1838.58	663.54
99.4213	1.84869	0	3.4428	0	11.5371	0	99.15	0	256.158	0.045555	1839.51	662.76
99.537	1.84869	0	3.4428	0	11.5371	0	99.15	0	256.155	0.045087	1840.44	661.98
99.6528	1.84869	0	3.4428	0	11.5371	0	99.15	0	256.155	0.044619	1841.37	661.2
99.7685	1.84869	0	3.4428	0	11.5371	0	99.15	0	256.155	0.044151	1842.3	660.39
99.8843	1.84869	0	3.4428	0	11.5371	0	99.15	0	256.155	0.043683	1843.23	659.61
100	1.84869	0	3.4428	0	11.5371	0	99.15	0	256.155	0.043215	1844.16	658.83
100.116	1.84869	0	3.4428	0	11.5371	0	99.15	0	256.155	0.042747	1845.06	658.08
100.231	1.84869	0	3.4428	0	11.5371	0	99.15	0	256.155	0.042279	1845.99	657.3
100.347	1.84869	0	3.4428	0	11.5371	0	99.15	0	256.155	0.041808	1846.92	656.52
100.463	1.84869	0	3.4428	0	11.5371	0	99.15	0	256.155	0.04134	1847.82	655.74
100.579	1.84869	0	3.4428	0	11.5371	0	99.15	0	256.155	0.040872	1848.75	654.96
100.694	1.84869	0	3.4428	0	11.5371	0	99.15	0	256.155	0.040404	1849.65	654.18
100.81	1.84869	0	3.4428	0	11.5371	0	99.15	0	256.155	0.039936	1850.55	653.43
100.926	1.84869	0	3.4428	0	11.5371	0	99.15	0	256.155	0.039468	1851.48	652.65
101.042	1.84869	0	3.4428	0	11.5371	0	99.15	0	256.155	0.039	1852.38	651.87
101.157	1.84869	0	3.4428	0	11.5371	0	99.15	0	256.155	0.038532	1853.28	651.12
101.273	1.84869	0	3.4428	0	11.5371	0	99.15	0	256.155	0.038064	1854.18	650.34
101.389	1.84869	0	3.4428	0	11.5371	0	99.15	0	256.155	0.037596	1855.08	649.56
101.505	1.84869	0	3.4428	0	11.5371	0	99.15	0	256.155	0.037128	1855.98	648.81
101.62	1.84869	0	3.4428	0	11.5371	0	99.15	0	256.155	0.03666	1856.88	648.03
101.736	1.84869	0	3.4428	0	11.5371	0	99.15	0	256.155	0.036192	1857.78	647.28
101.852	1.84869	0	3.4428	0	11.5371	0	99.15	0	256.155	0.035724	1858.68	646.53
101.968	1.84869	0	3.4428	0	11.5371	0	99.15	0	256.155	0.035256	1859.55	645.75
102.083	1.84869	0	3.4428	0	11.5371	0	99.15	0	256.155	0.034788	1860.45	645
102.199	1.84869	0	3.4428	0	11.5371	0	99.15	0	256.155	0.03432	1861.35	644.25
102.315	1.84869	0	3.4428	0	11.5371	0	99.15	0	256.155	0.033852	1862.22	643.47
102.431	1.84869	0	3.4428	0	11.5371	0	99.15	0	256.155	0.033384	1863.12	642.72
102.546	1.84869	0	3.4428	0	11.5371	0	99.15	0	256.155	0.032916	1863.99	641.97
102.662	1.84869	0	3.4428	0	11.5371	0	99.15	0	256.155	0.032448	1864.86	641.22
102.778	1.84869	0	3.4428	0	11.5371	0	99.15	0	256.155	0.03198	1865.73	640.47
102.894	1.84869	0	3.4428	0	11.5371	0	99.15	0	256.155	0.031509	1866.63	639.72
103.009	1.84869	0	3.4428	0	11.5371	0	99.15	0	256.155	0.031041	1867.5	638.97
103.125	1.84869	0	3.4428	0	11.5371	0	99.15	0	256.155	0.030573	1868.37	638.22
103.241	1.84869	0	3.4428	0	11.5371	0	99.15	0	256.155	0.030105	1869.24	637.47
103.356	1.84869	0	3.4428	0	11.5371	0	99.15	0	256.155	0.0296379	1870.11	636.72
103.472	1.84869	0	3.4428	0	11.5371	0	99.15	0	256.155	0.0291696	1870.98	635.97
103.588	1.84869	0	3.4428	0	11.5371	0	99.15	0	256.155	0.0287016	1871.82	635.22
103.704	1.84869	0	3.4428	0	11.5371	0	99.15	0	256.155	0.0282336	1872.69	634.47
103.819	1.84869	0	3.4428	0	11.5371	0	99.15	0	256.155	0.0277653	1873.56	633.72
103.935	1.84869	0	3.4428	0	11.5371	0	99.15	0	256.155	0.0272973	1874.4	633
104.051	1.84869	0	3.4428	0	11.5371	0	99.15	0	256.155	0.026829	1875.27	632.25
104.167	1.84869	0	3.4428	0	11.5371	0	99.15	0	256.155	0.026361	1876.11	631.5
104.282	1.84869	0	3.4428	0	11.5371	0	99.15	0	256.155	0.0258927	1876.98	630.78
104.398	1.84869	0	3.4428	0	11.5371	0	99.15	0	256.155	0.0254247	1877.82	630.03
104.514	1.84869	0	3.4428	0	11.5371	0	99.15	0	256.155	0.0249564	1878.66	629.28
104.63	1.84869	0	3.4428	0	11.5371	0	99.15	0	256.155	0.0244884	1879.53	628.56
104.745	1.84869	0	3.4428	0	11.5371	0	99.15	0	256.155	0.0240201	1880.37	627.81
104.861	1.84869	0	3.4428	0	11.5371	0	99.15	0	256.155	0.0235521	1881.21	627.09
104.977	1.84869	0	3.4428	0	11.5371	0	99.15	0	256.155	0.0230841	1882.05	626.37
105.093	1.84869	0	3.4428	0	11.5371	0	99.15	0	256.155	0.0226158	1882.89	625.62
105.208	1.84869	0	3.4428	0	11.5371	0	99.15	0	256.155	0.0221478	1883.73	624.9
105.324	1.84869	0	3.4428	0	11.5371	0	99.15	0	256.155	0.0216795	1884.57	624.18
105.44	1.84869	0	3.4428	0	11.5371	0	99.15	0	256.155	0.0212115	1885.41	623.43
105.556	1.84869	0	3.4428	0	11.5371	0	99.15	0	256.155	0.0207432	1886.25	622.71
105.671	1.84869	0	3.4428	0	11.5371	0	99.15	0	256.155	0.0202752	1887.09	621.99
105.787	1.84869	0	3.4428	0	11.5371	0	99.15	0	256.155	0.0198069	1887.93	621.27
105.903	1.84869	0	3.4428	0	11.5371	0	99.15	0	256.155	0.0193389	1888.74	620.55
106.019	1.84869	0	3.4428	0	11.5371	0	99.15	0	256.155	0.0188709	1889.58	619.83
106.134	1.84869	0	3.4428	0	11.5371	0	99.15	0	256.155	0.0184026	1890.42	619.08
106.25	1.84869	0	3.4428	0	11.5371	0	99.15	0	256.155	0.0179346	1891.23	618.36
106.366	1.84869	0	3.4428	0	11.5371	0	99.15	0	256.155	0.0174663	1892.07	617.64
106.481	1.84869	0	3.4428	0	11.5371	0	99.15	0	256.155	0.0169983	1892.88	616.95
106.597	1.84869	0	3.4428	0	11.5371	0	99.15	0	256.155	0.01653	1893.72	616.23
106.713	1.84869	0	3.4428	0	11.5371	0	99.15	0	256.155	0.016062	1894.53	615.51
106.829	1.84869	0	3.4428	0	11.5371	0	99.15	0	256.155	0.0155937	1895.34	614.79
106.944	1.84869	0	3.4428	0	11.5371	0	99.15	0	256.155	0.0151257	1896.18	614.07
107.06	1.84869	0	3.4428	0	11.5371	0	99.15	0	256.155	0.0146574	1896.99	613.35
107.176	1.84869	0	3.4428	0	11.5371	0	99.15	0	256.155	0.0141894	1897.8	612.66
107.292	1.84869	0	3.4428	0	11.5371	0	99.15	0	256.155	0.0137214	1898.61	611.94
107.407	1.84869	0	3.4428	0	11.5371	0	99.15	0	256.155	0.0132531	1899.42	611.22
107.523	1.84869	0	3.4428	0	11.5371	0	99.15	0	256.155	0.0131388	1900.23	610.5
107.639	1.84869	0	3.4428	0	11.5371	0	99.15	0	256.155	0.0130248	1901.04	609.81
107.755	1.84869	0	3.4428	0	11.5371	0	99.15	0	256.155	0.0129105	1901.85	609.09
107.87	1.84869	0	3.4428	0	11.5371	0	99.15	0	256.155	0.0127962	1902.63	608.37
107.986	1.84869	0	3.4428	0	11.5371	0	99.15	0	256.155	0.0126822	1903.44	607.65
108.102	1.84869	0	3.4428	0	11.5371	0	99.15	0	256.155	0.0125679	1904.25	606.96
108.218	1.84869	0	3.4428	0	11.5371	0	99.15	0	256.155	0.0124536	1905.03	606.24
108.333	1.84869	0	3.4428	0	11.5371	0	99.15	0	256.155	0.0123393	1905.84	605.52
108.449	1.84869	0	3.4428	0	11.5371	0	99.15	0	256.155	0.0122253	1906.62	604.83
108.565	1.84869	0	3.4428	0	11.5371	0	99.15	0	256.155	0.012111	1907.43	604.11
108.681	1.84869	0	3.4428	0	11.5371	0	99.15	0	256.155	0.0119967	1908.21	603.39
108.796	1.84869	0	3.4428	0	11.5371	0	99.15	0	256.155	0.0118827	1909.02	602.7
108.912	1.84869	0	3.4428	0	11.5371	0	99.15	0	256.155	0.0117684	1909.8	601.98
109.028	1.84869	0	3.4428	0	11.5371	0	99.15	0	256.155	0.0116541	1910.58	601.29
109.144	1.84869	0	3.4428	0	11.5371	0	99.15	0	256.155	0.0115398	1911.36	600.6
109.259	1.84869	0	3.4428	0	11.5371	0	99.15	0	256.155	0.0114258	1912.14	599.88
109.375	1.84869	0	3.4428	0	11.5371	0	99.15	0	256.155	0.0113115	1912.92	599.19
109.491	1.84869	0	3.4428	0	11.5371	0	99.15	0	256.155	0.0111972	1913.7	598.47
109.606	1.84869	0	3.4428	0	11.5371	0	99.15	0	256.155	0.0110832	1914.48	597.78
109.722	1.84869	0	3.4428	0	11.5371	0	99.15	0	256.155	0.0109689	1915.26	597.09
109.838	1.84869	0	3.4428	0	11.5371	0	99.15	0	256.155	0.0108546	1916.04	596.4
109.954	1.84869	0	3.4428	0	11.5371	0	99.15	0	256.155	0.0107403	1916.82	595.68
110.069	1.84869	0	3.4428	0	11.5371	0	99.15	0	256.155	0.0106263	1917.57	594.99
110.185	1.84869	0	3.4428	0	11.5371	0	99.15	0	256.155	0.010512	1918.35	594.3
110.301	1.84869	0	3.4428	0	11.5371	0	99.15	0	256.155	0.0103977	1919.1	593.61
110.417	1.84869	0	3.4428	0	11.5371	0	99.15	0	256.155	0.0102837	1919.88	592.92
110.532	1.84869	0	3.4428	0	11.5371	0	99.15	0	256.155	0.0101694	1920.63	592.23
110.648	1.84869	0	3.4428	0	11.5371	0	99.15	0	256.155	0.0100551	1921.41	591.54
110.764	1.84869	0	3.4428	0	11.5371	0	99.15	0	256.155	0.0099408	1922.16	590.85
110.88	1.84869	0	3.4428	0	11.5371	0	99.15	0	256.155	0.0098268	1922.91	590.16
110.995	1.84869	0	3.4428	0	11.5371	0	99.15	0	256.155	0.0097125	1923.69	589.47
111.111	1.84869	0	3.4428	0	11.5371	0	99.15	0	256.155	0.0095982	1924.44	588.78
111.227	1.84869	0	3.4428	0	11.5371	0	99.15	0	256.155	0.0094842	1925.19	588.09
111.343	1.84869	0	3.4428	0	11.5371	0	99.15	0	256.155	0.0093699	1925.94	587.4
111.458	1.84869	0	3.4428	0	11.5371	0	99.15	0	256.155	0.0092556	1926.69	586.71
111.574	1.84869	0	3.4428	0	11.5371	0	99.15	0	256.155	0.0091413	1927.44	586.05
111.69	1.84869	0	3.4428	0	11.5371	0	99.15	0	256.155	0.0090273	1928.19	585.36
111.806	1.84869	0	3.4428	0	11.5371	0	99.15	0	256.155	0.008913	1928.91	584.67
111.921	1.84869	0	3.4428	0	11.5371	0	99.15	0	256.155	0.0087987	1929.66	584.01
112.037	1.84869	0	3.4428	0	11.5371	0	99.15	0	256.155	0.0086847	1930.41	583.32
112.153	1.84869	0	3.4428	0	11.5371	0	99.15	0	256.155	0.0085704	1931.16	582.63
112.269	1.84869	0	3.4428	0	11.5371	0	99.15	0	256.155	0.0084561	1931.88	581.97
112.384	1.84869	0	3.4428	0	11.5371	0	99.15	0	256.155	0.0083418	1932.63	581.28
112.5	1.84869	0	3.4428	0	11.5371	0	99.15	0	256.155	0.0082278	1933.35	580.62
112.616	1.84869	0	3.4428	0	11.5371	0	99.15	0	256.155	0.0081135	1934.1	579.93
112.731	1.84869	0	3.4428	0	11.5371	0	99.15	0	256.155	0.0079992	1934.82	579.27
112.847	1.84869	0	3.4428	0	11.5371	0	99.15	0	256.155	0.0078852	1935.54	578.58
112.963	1.84869	0	3.4428	0	11.5371	0	99.15	0	256.155	0.0077709	1936.29	577.92
113.079	1.84869	0	3.4428	0	11.5371	0	99.15	0	256.155	0.0076566	1937.01	577.23
113.194	1.84869	0	3.4428	0	11.5371	0	99.15	0	256.155	0.0075423	1937.76	576.57
113.31	1.84869	0	3.4428	0	11.5371	0	99.15	0	256.155	0.0074283	1938.48	575.91
113.426	1.84869	0	3.4428	0	11.5371	0	99.15	0	256.155	0.007314	1939.2	575.25
113.542	1.84869	0	3.4428	0	11.5371	0	99.15	0	256.155	0.0071997	1939.92	574.56
113.657	1.84869	0	3.4428	0	11.5371	0	99.15	0	256.155	0.0070857	1940.64	573.9
113.773	1.84869	0	3.4428	0	11.5371	0	99.15	0	256.155	0.0069714	1941.39	573.24
113.889	1.84869	0	3.4428	0	11.5371	0	99.15	0	256.155	0.0068571	1942.11	572.58
114.005	1.84869	0	3.4428	0	11.5371	0	99.15	0	256.155	0.0067428	1942.83	571.92
114.12	1.84869	0	3.4428	0	11.5371	0	99.15	0	256.155	0.0066288	1943.55	571.26
114.236	1.84869	0	3.4428	0	11.5371	0	99.15	0	256.155	0.0065145	1944.24	570.57
114.352	1.84869	0	3.4428	0	11.5371	0	99.15	0	256.155	0.0064002	1944.96	569.91
114.468	1.84869	0	3.4428	0	11.5371	0	99.15	0	256.155	0.0062862	1945.68	569.25
114.583	1.84869	0	3.4428	0	11.5371	0	99.15	0	256.155	0.0061719	1946.4	568.62
114.699	1.84869	0	3.4428	0	11.5371	0	99.15	0	256.155	0.0060576	1947.09	567.96
114.815	1.84869	0	3.4428	0	11.5371	0	99.15	0	256.155	0.0059433	1947.81	567.3
114.931	1.84869	0	3.4428	0	11.5371	0	99.15	0	256.155	0.0058293	1948.53	566.64
115.046	1.84869	0	3.4428	0	11.5371	0	99.15	0	256.155	0.005715	1949.22	565.98
115.162	1.84869	0	3.4428	0	11.5371	0	99.15	0	256.155	0.0056007	1949.94	565.32
115.278	1.84869	0	3.4428	0	11.5371	0	99.15	0	256.155	0.0054867	1950.63	564.66
115.394	1.84869	0	3.4428	0	11.5371	0	99.15	0	256.155	0.0053724	1951.32	564.03
115.509	1.84869	0	3.4428	0	11.5371	0	99.15	0	256.155	0.0052581	1952.04	563.37
115.625	1.84869	0	3.4428	0	11.5371	0	99.15	0	256.155	0.0051438	1952.73	562.71
115.741	1.84869	0	3.4428	0	11.5371	0	99.15	0	256.155	0.0050298	1953.42	562.08
