# Supplementary material for: Systems Based Study of the Therapeutic Potential of Small Charged Molecules for the Inhibition of IL-1 Mediated Cartilage Degradation
Source: PLoS One. 2016 Dec 15;11(12):e0168047. doi: 10.1371/journal.pone.0168047 (PMC5158201; doi:10.1371/journal.pone.0168047)
Supplement: S4 Table — (XLS) [file pone.0168047.s004.xls]

## Sheet: Sheet1
Time, days	Loss (ag), Base Case, % of Total	Loss (ag), Case 3, Km,d=1 muM, % of Total	Loss (ag), Case 2, Km,d=100 nM, % of Total	Loss (ag), Case 1, Km,d=10 nM, % of Total	Cag, Base Case, mg/ml	Cag, Case 3, Km,d=1 muM, mg/ml	Cag, Case 2, Km,d=100 nM, mg/ml	Cag, Case 1, Km,d=10 nM, mg/ml			Time	Loss (ag), (Li et al. (Experimental)), 1 ng/m IL-1, % of Total	Experimental Error, (95% CI)		Loss (ag) (Li et al. (Experimental) (Control)), % of Total	Experimental Error (Control), (95% CI)	Time, Days	CIL-1, Base Case, ng/ml	CIL-1, Case 3, Km,d=1 muM, ng/ml	CIL-1, Case 2, Km,d=100 nM, ng/ml	CIL-1, Case 1, Km,d=10 nM, ng/ml		Km,d, muM	Loss (ag), % of Total (27 days)
0	0	0	0	0	54.603	54.603	54.603	54.603			0	0	0		0	0	0	0.0094125	0.0067197	0.0033465	0.0019993		0.001	23.6151
3	12.8315	8.5284	4.4068	3.0847	47.918	50.372	52.938	53.713			2	5	2.3209		1.4708	0.7408	3	0.1869	0.0774	0.0185	0.0040193		0.01	24.989
6	39.5054	23.9521	10.6799	6.5583	34.083	43.808	51.012	53.062			4	15	2.4542		3.2705	0.5476	6	0.3216	0.0473	0.0128	0.0031069		0.05	30.5882
9	63.1982	36.6799	16.1236	9.5912	23.512	40.174	49.791	52.651			6	32	7.4794		4.9706	0.5594	9	0.3829	0.0243	0.0095614	0.0028627		0.1	35.3838
12	77.0666	43.7307	20.2711	12.3649	16.474	39.558	49.208	52.38			8	54	8.3296		6.6716	0.5248	12	0.3996	0.0216	0.0085803	0.0027812		1	62.0577
15	85.5432	47.8782	23.641	14.983	11.54	39.873	48.937	52.188			10	77	4.2892		8.6385	0.7281	15	0.4064	0.0227	0.0083292	0.0027475
18	90.909	51.2481	26.6998	17.5234	8.002	40.26	48.797	52.045			12	83	2.8804		10.522	0.9191	18	0.4098	0.0242	0.0082813	0.0027301
21	94.4345	54.6699	29.629	20.0378	5.4219	40.504	48.71	51.933			14	89	1.8436		12.2218	1.145	21	0.4116	0.0252	0.0082714	0.0027193
24	96.8193	58.299	32.5064	22.5264	3.5221	40.614	48.645	51.844			16	90	0.9008		14.6063	1.4211	24	0.4128	0.0257	0.0082619	0.002712
27	98.4783	62.0577	35.3838	24.989	2.124	40.645	48.595	51.772			20	94	0.5011		17.656	1.844	27	0.4136	0.0258	0.0082502	0.0027067
											25	96	0.5302		21.3441	1.7339
