# Supplementary material for: Systems Based Study of the Therapeutic Potential of Small Charged Molecules for the Inhibition of IL-1 Mediated Cartilage Degradation
Source: PLoS One. 2016 Dec 15;11(12):e0168047. doi: 10.1371/journal.pone.0168047 (PMC5158201; doi:10.1371/journal.pone.0168047)
Supplement: S5 Table — (XLS) [file pone.0168047.s005.xls]

## Sheet: Sheet1
Time, Days	Loss (ag), Zd=-16, % of Total	Loss (ag), Zd=-8, % of Total	Loss (ag), Zd=+8, % of Total	Loss (ag), Zd=+16, % of Total	Time, Days	Loss (ag) (Li et al. (Experimental)), 1 ng/ml IL-1, % of Total	Experimental Error, (95% CI)		Loss (ag) (Li et al. (Experimental) (Control)), % of Total	Experimental Error (Control), (95% CI)	Time, Days	Cag , Zd=-16, mg/ml	Cag, Zd=-8, mg/ml	Cag, Zd=+8, mg/ml	Cag, Zd=+16, mg/ml	CIL-1, Zd=-16, ng/ml	CIL-1, Zd=-8, ng/ml	CIL-1, Zd=+8, ng/ml	CIL-1, Zd=+16, ng/ml			Zd	Loss (ag), (27 days), % of Total
0	0	0	0	0	0	0	0		0	0	0	54.603	54.603	54.603	54.603	0.0067197	0.0063588	0.0039286	0.0013256			-16	62.0577
3	8.52839	4.35492	2.79959	2.77367	2	5	2.3209		1.4708	0.7408	3	50.372	52.903	53.877	53.887	0.077422	0.027657	0.0047352	0.0039849			-8	38.5203
6	23.9521	10.5762	5.78064	5.75472	4	15	2.4542		3.2705	0.5476	6	43.808	50.894	53.366	53.394	0.047331	0.024904	0.0050443	0.0042047			-4	28.7736
9	36.6799	16.2273	8.58024	8.52839	6	32	7.4794		4.9706	0.5594	9	40.174	49.336	52.977	53.025	0.024271	0.02282	0.0052496	0.0043469			4	24.2113
12	43.7307	20.9451	11.2502	11.1725	8	54	8.3296		6.6716	0.5248	12	39.558	48.282	52.674	52.741	0.021588	0.021684	0.0053961	0.0044468			8	23.9262
15	47.8782	24.989	13.8684	13.7647	10	77	4.2892		8.6385	0.7281	15	39.873	47.582	52.434	52.518	0.022704	0.021091	0.0055059	0.0045206			16	23.7447
18	51.2481	28.6181	16.4087	16.305	12	83	2.8804		10.522	0.9191	18	40.26	47.105	52.241	52.342	0.024232	0.020772	0.0055895	0.0045764
21	54.6699	32.0139	18.9491	18.8195	14	89	1.8436		12.2218	1.145	21	40.504	46.767	52.086	52.2	0.025242	0.02059	0.0056547	0.0046194
24	58.299	35.306	21.4376	21.2821	16	90	0.9008		14.6063	1.4211	24	40.614	46.517	51.959	52.086	0.025695	0.020476	0.0057063	0.0046533
27	62.0577	38.5203	23.9262	23.7447	20	94	0.5011		17.656	1.844	27	40.645	46.327	51.854	51.992	0.025822	0.0204	0.0057481	0.0046803
					25	96	0.5302		21.3441	1.7339
