# Supplementary material for: Systems Based Study of the Therapeutic Potential of Small Charged Molecules for the Inhibition of IL-1 Mediated Cartilage Degradation
Source: PLoS One. 2016 Dec 15;11(12):e0168047. doi: 10.1371/journal.pone.0168047 (PMC5158201; doi:10.1371/journal.pone.0168047)
Supplement: S6 Table — (XLS) [file pone.0168047.s006.xls]

## Sheet: Sheet1
Time, days	Loss (ag), Case 5, td=6 days, % of Total	Time, Days	Loss (ag), Case 4, td=3 days, % of Total	Time, days	Loss (ag), Case 3, td=1 day, % of Total	Time, days	Loss (ag), Case 2, td=0.5 day, % of Total	Time, days	Loss (ag), Case 1, td=0 day, % of Total		Time, Days	Loss (ag), (Li et al. (Experimental)), 1 ng/m IL-1, % of Total	Experimental Error, (95% CI)		Time, Days	Cag, Case 5, td=6 days, mg/ml	Time, Days	Cag, Case 4, td=3 days, mg/ml	Time, days	Cag, Case 3, td=1 day, mg/ml	Time, Days	Cag, Case 2, td=0.5 day, mg/ml	Time, Days	Cag, Case 1, td=0 day, mg/ml		Time, Days	CIL-1, Case 5, td=6 days, ng/ml	Time, Days	CIL-1, Case 4, td=3 days, ng/ml	Time, days	CIL-1, Case 3, td=1 day, ng/ml	Time, Days	CIL-1, Case 2, td=0.5 day, ng/ml	Time, Days	CIL-1, Case 1, td=0 day, ng/ml		Time, Days	Loss (ag), (27 days), % of Total
0	0	0	0	0	0	0	0	0	0		0	0	0		0	54.603	0	54.603	0	54.603	0	54.603	0	54.603		0	0.0028504	0	0.0016221	0	0.00072675	0	0.00046659	0	0.0067197		0	61
1	1.91824	0.5	0.673976	0.25	0.285144	0.125	0.136636	3	8.52839		2	5	2.3209		1	53.551	0.5	54.253	0.25	54.469	0.125	54.544	3	50.372		1	0.13734	0.5	0.13101	0.25	0.1287	0.125	0.12772	3	0.077422		0.5	60.9419
2	6.22132	1	1.89232	0.5	0.699899	0.25	0.311066	6	23.9521		4	15	2.4542		2	51.236	1	53.553	0.5	54.253	0.25	54.469	6	43.808		2	0.15723	1	0.13733	0.5	0.13101	0.25	0.1287	6	0.047331		3	67.2174
3	12.8574	1.5	3.73279	0.75	1.21834	0.375	0.492521	9	36.6799		6	32	7.4794		3	47.913	1.5	52.535	0.75	53.946	0.375	54.373	9	40.174		3	0.18702	1.5	0.14606	0.75	0.13388	0.375	0.12979	9	0.024271		6	88.5048
4	21.5154	2	6.1954	1	1.89232	0.5	0.725821	12	43.7307		8	54	8.3296		4	43.716	2	51.238	1	53.553	0.5	54.253	12	39.558		4	0.22733	2	0.15722	1	0.13345	0.5	0.12727	12	0.021588
5	31.8583	2.5	9.25421	3.6	13.324	3.15	10.1356	15	47.8782		10	77	4.2892		5	38.722	2.5	49.692	3.6	47.839	3.15	49.463	15	39.873		5	0.27873	2.5	0.17085	3.6	0.069315	3.15	0.075117	15	0.022704
6	42.4346	3	12.8574	6.2	27.3997	5.8	24.2631	18	51.2481		12	83	2.8804		6	34.087	3	47.916	6.2	42.421	5.8	43.656	18	40.26		6	0.30568	3	0.18169	6.2	0.03933	5.8	0.047015	18	0.024232
9	63.4315	6	32.7397	8.8	37.8204	8.45	35.8763	21	54.6699		14	89	1.8436		9	29.361	6	39.804	8.8	39.801	8.45	40.273	21	40.504		9	0.0173	6	0.031185	8.8	0.023444	8.45	0.025171	21	0.025242
12	72.2451	9	44.6898	11.4	43.8085	11.1	42.7716	24	58.299		16	90	0.9008		12	29.683	9	37.552	11.4	39.352	11.1	39.471	24	40.614		12	0.017468	9	0.019678	11.4	0.021331	11.1	0.021534	24	0.025695
15	76.8333	12	50.289	14	47.4894	13.75	46.8154	27	62.0577		20	94	0.5011		15	31.384	12	37.885	14	39.646	13.75	39.664	27	40.645		15	0.018582	12	0.019781	14	0.022226	13.75	0.022102	27	0.025822
18	79.8144	15	53.6848	16.5995	50.4445	16.4005	49.9002				25	96	0.5302		18	33.337	15	38.726	16.5995	40.042	16.4005	40.046				18	0.01998	15	0.021658	16.5995	0.023662	16.4005	0.023515
21	82.4584	18	56.7177	19.2002	53.3219	19.0498	52.8553								21	35.082	18	39.452	19.2002	40.338	19.0498	40.349				21	0.021293	18	0.023543	19.2002	0.024802	19.0498	0.024712
24	85.2321	21	59.9061	21.7998	56.3289	21.7002	55.9141								24	36.506	21	39.93	21.7998	40.508	21.7002	40.524				24	0.022487	21	0.024808	21.7998	0.025456	21.7002	0.025418
27	88.2391	24	63.4056	24.4005	59.5173	24.3495	59.1544								27	37.608	24	40.201	24.4005	40.586	24.3495	40.605				27	0.02355	24	0.025444	24.4005	0.025738	24.3495	0.025731
		27	67.0866	27	62.8094	27	62.4983										27	40.343	27	40.613	27	40.63						27	0.02568	27	0.025814	27	0.025819
