# Supplementary material for: Systems Based Study of the Therapeutic Potential of Small Charged Molecules for the Inhibition of IL-1 Mediated Cartilage Degradation
Source: PLoS One. 2016 Dec 15;11(12):e0168047. doi: 10.1371/journal.pone.0168047 (PMC5158201; doi:10.1371/journal.pone.0168047)
Supplement: S7 Table — (XLS) [file pone.0168047.s007.xls]

## Sheet: Sheet1
Time, days	Loss (ag), Base Case, % of Total	Time, days	Loss (ag), Case 1, K*m,d= 1μM, % of Total	Time, Days	Loss (ag), Case 2, K*m,d= 1 nM, % of Total	Time, Days	Loss (ag), Case 3, K*m,d= 100 pM, % of Total	Time, Days	Loss (ag), Case 4, K*m,d= 1 pM, % of Total		Time, Days	Loss (ag) (Li et al. (Experimental)), 1 ng/ml IL-1, % of Total	Experimental Error, (95% CI)	Time, Days	Loss (ag) (Li et al. (Experimental) (Control)), % of Total	Experimental Error (Control), (95% CI)		Time, days	Cag, Base Case, mg/ml	Time, days	Cag, Case 1, K*m,d= 1μM, mg/ml	Time, days	Cag, Case 2, K*m,d= 1 nM, mg/ml	Time, days	Cag, Case 3, K*m,d= 100 pM, mg/ml	Time, days	Cag, Case 4, K*m,d= 1 pM, mg/ml
0	0	0	0	0	0	0	0	0	0		0	0	0	0	0	0		0	54.603	0	54.603	0	54.603	0	54.603	0	54.603
3	12.8315	3	12.8315	3	11.1206	3	8.26917	3	3.05882		2	5	2.3209	2	1.4708	0.7408		3	47.918	3	47.919	3	48.835	3	50.484	3	53.282
6	39.5054	6	39.4535	6	32.7915	6	22.8115	6	6.58423		4	15	2.4542	4	3.2705	0.5476		6	34.083	6	34.109	6	38.607	6	44.014	6	51.98
9	63.1982	9	63.1205	9	53.8922	9	36.0577	9	9.85042		6	32	7.4794	6	4.9706	0.5594		9	23.512	9	23.57	9	29.045	9	38.332	9	50.776
12	77.0666	12	76.9629	12	69.4196	12	45.9082	12	12.7796		8	54	8.3296	8	6.6716	0.5248		12	16.474	12	16.536	12	21.579	12	33.963	12	49.683
15	85.5432	15	85.4913	15	79.5292	15	52.9849	15	15.4237		10	77	4.2892	10	8.6385	0.7281		15	11.54	15	11.575	15	16.304	15	30.687	15	48.691
18	90.909	18	90.8831	18	85.9579	18	58.1434	18	17.8345		12	83	2.8804	12	10.522	0.9191		18	8.002	18	7.9984	18	12.488	18	28.207	18	47.786
21	94.4345	21	94.4345	21	90.261	21	62.0317	21	20.0638		14	89	1.8436	14	12.2218	1.145		21	5.4219	21	5.3771	21	9.6676	21	26.297	21	46.955
24	96.8193	24	96.7934	24	93.1902	24	65.0906	24	22.1116		16	90	0.9008	16	14.6063	1.4211		24	3.5221	24	3.4402	24	7.5703	24	24.789	24	46.185
27	98.4783	27	98.4006	27	95.1603	27	67.605	27	24.0558		20	94	0.5011	20	17.656	1.844		27	2.124	27	2.0137	27	6.0073	27	23.568	27	45.469
											25	96	0.5302	25	21.3441	1.7339
