# Supplementary material for: Systems Based Study of the Therapeutic Potential of Small Charged Molecules for the Inhibition of IL-1 Mediated Cartilage Degradation
Source: PLoS One. 2016 Dec 15;11(12):e0168047. doi: 10.1371/journal.pone.0168047 (PMC5158201; doi:10.1371/journal.pone.0168047)
Supplement: S8 Table — (XLS) [file pone.0168047.s008.xls]

## Sheet: Sheet1
CIL1 (ng/ml)	C*/CIL-1R, K*m,d=1 μM	C*/CIL-1R, K*m,d=10 nM	C*/CIL-1R, K*m,d=1 nM	C*/CIL-1R, K*m,d=1.0 pM	C*/CIL-1R, Control
0	0	0	0	0	0
1.11111	0.404171	0.0276595	0.00292113	2.93943e-06	0.468604
2.22222	0.575672	0.05383	0.00582524	5.87885e-06	0.638162
3.33334	0.670511	0.0786288	0.00871248	8.81824e-06	0.72569
4.44445	0.730701	0.102161	0.011583	1.17576e-05	0.77912
5.55556	0.772296	0.124521	0.0144369	1.4697e-05	0.815129
6.66667	0.802762	0.145794	0.0172745	1.76363e-05	0.841043
7.77778	0.826037	0.166058	0.0200957	2.05757e-05	0.860585
8.8889	0.844399	0.185383	0.0229007	2.3515e-05	0.875849
10	0.859254	0.203832	0.0256898	2.64543e-05	0.8881
