# Supplementary material for: Systems Based Study of the Therapeutic Potential of Small Charged Molecules for the Inhibition of IL-1 Mediated Cartilage Degradation
Source: PLoS One. 2016 Dec 15;11(12):e0168047. doi: 10.1371/journal.pone.0168047 (PMC5158201; doi:10.1371/journal.pone.0168047)
Supplement: S9 Table — (XLS) [file pone.0168047.s009.xls]

## Sheet: Sheet1
Time, Days	Cd/Cref, Zd=+1, Uptake, Km,ECM=100 nM	Cd/Cref, Zd=+1, Release, Km,ECM=100 nM	Cd/Cref, Zd=+1, Uptake, Km,ECM=1 muM	Cd/Cref, Zd=+1, Release, Km,ECM=1 muM	Cd/Cref, Zd=+1, Uptake, Control	Cd/Cref, Zd=+1, Release, Control		Cd/Cref, Zd=+4, Uptake, Km,ECM=100 nM	Cd/Cref, Zd=+4, Release, Km,ECM=100 nM	Cd/Cref, Zd=+4, Uptake, Km,ECM=1 muM	Cd/Cref, Zd=+4, Release, Km,ECM=1 muM	Cd/Cref, Zd=+4, Uptake, Control	Cd/Cref, Zd=+4, Release, Control
0	3.06697e-07	65.7931	3.23389e-08	31.0837	3.18e-12	1.84866		12.0034	90.2721	4.76218	73.2591	0.35361	11.5371
0.115741	59.8997	50.1442	22.8284	14.7802	1.28493	0.863		71.9698	81.4734	40.9884	58.2633	3.0705	9.0021
0.231481	64.2575	37.8391	28.6633	8.16786	1.67772	0.335		78.2151	74.9904	53.6118	44.8281	5.1528	6.9504
0.347222	65.3046	30.7238	30.3193	5.72011	1.79751	0.0479		81.8331	68.598	60.39	32.5169	6.7269	5.26
0.462963	65.6334	26.6304	30.8367	4.55476	1.83414	0.00183		84.2724	61.4202	64.5618	21.8249	7.9137	3.93
0.578704	65.7279	23.7967	30.9991	3.71464	1.84485	0.01		85.9197	53.2799	67.3023	13.7592	8.8077	3.31
0.694444	65.756	21.6609	31.0609	3.18349	1.84794	0		87.0657	45.7721	69.1413	8.92299	9.4812	2.69
0.810185	65.7595	19.9516	31.0837	2.74373	1.84848	0		87.8547	38.8882	70.4121	6.56623	9.9939	2.08
0.925926	65.7596	18.4346	31.0912	2.49122	1.8486	0		88.3917	35.122	71.3079	5.39168	10.3791	1.46
1.04167	65.7592	17.482	31.0926	2.23872	1.84863	0		88.7781	31.3557	71.9376	4.70546	10.6677	1.28
1.15741	65.7557	16.5291	31.0906	1.98624	1.84866	0		89.0772	28.2737	72.384	4.23929	10.8849	1.11
1.27315	65.7523	15.5763	31.09	1.84369	1.84866	0		89.2935	26.1402	72.696	3.89829	11.0478	0.931
1.38889	65.7521	14.8266	31.0893	1.68203	1.84866	0		89.4447	24.492	72.9096	3.63815	11.1699	0.755
1.50463	65.749	14.1597	31.0883	1.54987	1.84869	0		89.55	23.0827	73.0701	3.43223	11.2641	0.58
1.62037	65.749	13.4931	31.0876	1.43101	1.84869	0		89.6238	21.8793	73.1811	3.2614	11.3352	0.404
1.73611	65.7489	12.925	31.0867	1.34095	1.84869	0		89.6733	20.9667	73.266	3.11687	11.388	0.229
1.85185	65.7489	12.5282	31.086	1.25891	1.84869	0		89.7069	20.2117	73.3263	2.99238	11.4279	0.053706
1.96759	65.7488	12.1314	31.0857	1.19754	1.84869	0		89.7285	19.4566	73.3725	2.88649	11.4567	0.033609
2.08333	65.7489	11.7345	31.0856	1.13616	1.84869	0		89.7402	18.7015	73.4064	2.79383	11.478	0.0135135
2.19907	65.7489	11.3377	31.0853	1.07478	1.84869	0		89.7492	18.1396	73.428	2.71148	11.4942	0.01
2.31481	65.7488	10.9409	31.0856	1.01809	1.84869	0		89.751	17.607	73.4412	2.63825	11.5056	0.01
2.43056	65.7488	10.544	31.086	0.963615	1.84869	0		89.7567	17.0744	73.4532	2.57007	11.514	0
2.5463	65.7488	10.2324	31.086	0.918039	1.84869	0		89.7618	16.5606	73.4655	2.50833	11.5209	0
2.66204	65.7488	9.96196	31.0857	0.872436	1.84869	0		89.7663	16.2393	73.4742	2.45275	11.526	0
2.77778	65.7488	9.69118	31.0857	0.82686	1.84869	0		89.7708	15.9177	73.479	2.40048	11.5299	0
2.89352	65.7489	9.4207	31.0857	0.790299	1.84869	0		89.7717	15.5965	73.4835	2.35316	11.5329	0
3.00926	65.7489	9.14993	31.0857	0.758241	1.84869	0		89.7723	15.2749	73.488	2.31072	11.535	0
3.125	65.7489	8.87945	31.0857	0.726153	1.84869	0		89.7762	14.9537	73.4916	2.27009	11.5359	0
3.24074	65.7489	8.60898	31.0857	0.694095	1.84869	0		89.7768	14.6321	73.4922	2.2325	11.5368	0
3.35648	65.7489	8.44935	31.0857	0.66201	1.84869	0		89.7771	14.3105	73.4958	2.19815	11.5374	0
3.47222	65.7489	8.29184	31.086	0.629922	1.84869	0		89.7774	14.0431	73.4964	2.16559	11.5377	0
3.58796	65.7489	8.13402	31.086	0.597864	1.84869	0		89.7777	13.8224	73.4997	2.13488	11.5377	0
3.7037	65.7489	7.97651	31.086	0.577998	1.84869	0		89.7777	13.6018	73.5	2.10635	11.538	0
3.81944	65.7489	7.81869	31.086	0.558381	1.84869	0		89.7777	13.3812	73.5	2.0791	11.5377	0
3.93519	65.7489	7.66117	31.086	0.538764	1.84869	0		89.778	13.1606	73.5	2.05254	11.5377	0
4.05093	65.7489	7.50336	31.086	0.51915	1.84869	0		89.778	12.9399	73.5	2.02726	11.5377	0
4.16667	65.7489	7.34584	31.086	0.499533	1.84869	0		89.7783	12.7193	73.5	2.00327	11.5377	0
4.28241	65.7489	7.18803	31.086	0.479916	1.84869	0		89.7783	12.4987	73.5	1.98056	11.5377	0
4.39815	65.7489	7.03021	31.0863	0.460302	1.84869	0		89.7783	12.3668	73.5	1.95912	11.5377	0
4.51389	65.7489	6.8727	31.0863	0.440715	1.84869	0		89.7783	12.2371	73.4997	1.93879	11.5377	0
4.62963	65.7489	6.71488	31.0863	0.421098	1.84869	0		89.7783	12.1074	73.4997	1.9187	11.5377	0
4.74537	65.7489	6.55737	31.0863	0.401484	1.84869	0		89.7783	11.9779	73.4964	1.89958	11.5377	0
4.86111	65.7489	6.43095	31.0863	0.381867	1.84869	0		89.7783	11.8482	73.4964	1.88146	11.5377	0
4.97685	65.7489	6.32537	31.0863	0.36225	1.84869	0		89.778	11.7184	73.4964	1.86428	11.5377	0
5.09259	65.7489	6.21979	31.0863	0.342639	1.84869	0		89.778	11.589	73.4964	1.84807	11.5377	0
5.20833	65.7489	6.11421	31.0863	0.328575	1.84869	0		89.7777	11.4593	73.4964	1.83285	11.5374	0
5.32407	65.7489	6.00833	31.0863	0.318234	1.84869	0		89.7777	11.3295	73.4964	1.81758	11.5374	0
5.43981	65.7489	5.90274	31.0863	0.307893	1.84869	0		89.7777	11.2001	73.4964	1.80277	11.5374	0
5.55556	65.7489	5.79716	31.0863	0.297552	1.84869	0		89.7777	11.0704	73.4961	1.78856	11.5374	0
5.6713	65.7519	5.69158	31.0863	0.287211	1.84869	0		89.7777	10.9406	73.4961	1.775	11.5374	0
5.78704	65.7519	5.586	31.0863	0.276873	1.84869	0		89.7777	10.8112	73.4961	1.7621	11.5374	0
5.90278	65.7519	5.48011	31.0863	0.266532	1.84869	0		89.7774	10.6815	73.4961	1.74979	11.5374	0
6.01852	65.7519	5.37453	31.0863	0.256191	1.84869	0		89.7774	10.5517	73.4961	1.7378	11.5374	0
6.13426	65.7519	5.26895	31.0863	0.24585	1.84869	0		89.7774	10.4585	73.4961	1.7259	11.5374	0
6.25	65.7519	5.16337	31.0863	0.235509	1.84869	0		89.7774	10.3714	73.4961	1.71444	11.5374	0
6.36574	65.7519	5.06774	31.0863	0.225168	1.84869	0		89.7771	10.2842	73.4961	1.70338	11.5374	0
6.48148	65.7519	5.00713	31.0863	0.21483	1.84869	0		89.7771	10.197	73.4961	1.69277	11.5374	0
6.59722	65.7519	4.94621	31.0863	0.204489	1.84869	0		89.7771	10.1098	73.4961	1.68258	11.5374	0
6.71296	65.7519	4.88559	31.0863	0.194148	1.84869	0		89.7771	10.0227	73.4961	1.67275	11.5374	0
6.8287	65.7519	4.82497	31.0863	0.183807	1.84869	0		89.7771	9.9352	73.4961	1.66269	11.5374	0
6.94444	65.7519	4.76435	31.0863	0.173466	1.84869	0		89.7771	9.84802	73.4961	1.65288	11.5374	0
7.06019	65.7519	4.70373	31.0863	0.163125	1.84869	0		89.7768	9.76085	73.4958	1.64332	11.5374	0
7.17593	65.7519	4.64311	31.0863	0.152787	1.84869	0		89.7768	9.67368	73.4958	1.63399	11.5374	0
7.29167	65.7519	4.5825	31.0863	0.142446	1.84869	0		89.7768	9.58651	73.4958	1.62487	11.5374	0
7.40741	65.7519	4.52158	31.0863	0.132105	1.84869	0		89.7768	9.49934	73.4958	1.61603	11.5374	0
7.52315	65.7519	4.46096	31.0863	0.121764	1.84869	0		89.7768	9.41217	73.4958	1.60741	11.5374	0
7.63889	65.7519	4.40034	31.0863	0.111423	1.84869	0		89.7768	9.3247	73.4958	1.59904	11.5374	0
7.75463	65.7519	4.33972	31.0863	0.101082	1.84869	0		89.7768	9.23752	73.4958	1.59089	11.5374	0
7.87037	65.7519	4.2791	31.0863	0.090744	1.84869	0		89.7768	9.17781	73.4958	1.58299	11.5374	0
7.98611	65.7519	4.21849	31.0863	0.080403	1.84869	0		89.7768	9.12745	73.4958	1.57534	11.5374	0
8.10185	65.7519	4.15757	31.0863	0.070062	1.84869	0		89.7768	9.07709	73.4958	1.56791	11.5374	0
8.21759	65.7519	4.09695	31.0863	0.0597213	1.84869	0		89.7768	9.02673	73.4958	1.56056	11.5374	0
8.33333	65.7519	4.03633	31.0863	0.0539919	1.84869	0		89.7768	8.97667	73.4958	1.5532	11.5371	0
8.44907	65.7519	3.97571	31.0863	0.0491595	1.84869	0		89.7768	8.92631	73.4958	1.54601	11.5371	0
8.56481	65.7519	3.91509	31.0863	0.0443268	1.84869	0		89.7768	8.87595	73.4958	1.53899	11.5371	0
8.68056	65.7519	3.85447	31.0863	0.0394911	1.84869	0		89.7768	8.82559	73.4958	1.53218	11.5371	0
8.7963	65.7519	3.79386	31.0863	0.0346585	1.84869	0		89.7768	8.77523	73.4958	1.5255	11.5371	0
8.91204	65.7519	3.73294	31.0863	0.029826	1.84869	0		89.7768	8.72487	73.4958	1.51903	11.5371	0
9.02778	65.7519	3.67232	31.0863	0.0249933	1.84869	0		89.7768	8.67451	73.4958	1.51275	11.5371	0
9.14352	65.7519	3.6117	31.0863	0.0201576	1.84869	0		89.7768	8.62415	73.4958	1.50663	11.5371	0
9.25926	65.7519	3.55108	31.0863	0.0153249	1.84869	0		89.7768	8.57409	73.4958	1.5007	11.5371	0
9.375	65.7519	3.49046	31.0863	0.0104922	1.84869	0		89.7768	8.52373	73.4958	1.49492	11.5371	0
9.49074	65.7519	3.44342	31.0863	0.0056568	1.84869	0		89.7768	8.47337	73.4958	1.48937	11.5371	0
9.60648	65.7519	3.41207	31.0863	0.000825	1.84869	0		89.7768	8.42301	73.4958	1.48396	11.5371	0
9.72222	65.7519	3.38101	31.0863	0	1.84869	0		89.7768	8.37265	73.4958	1.47838	11.5371	0
9.83796	65.7519	3.34996	31.0863	0	1.84869	0		89.7768	8.32229	73.4958	1.47263	11.5371	0
9.9537	65.7519	3.3186	31.0863	0	1.84869	0		89.7768	8.27193	73.4958	1.46701	11.5371	0
10.0694	65.7519	3.28754	31.0863	0	1.84869	0		89.7768	8.22187	73.4958	1.46145	11.5371	0
10.1852	65.7519	3.25649	31.0863	0	1.84869	0		89.7768	8.17151	73.4958	1.45599	11.5371	0
10.3009	65.7519	3.22513	31.0863	0	1.84869	0		89.7768	8.12115	73.4958	1.45062	11.5371	0
10.4167	65.7519	3.19408	31.0863	0	1.84869	0		89.7768	8.07079	73.4958	1.44534	11.5371	0
10.5324	65.7519	3.16272	31.0863	0	1.84869	0		89.7768	8.02043	73.4958	1.44015	11.5371	0
10.6481	65.7519	3.13167	31.0863	0	1.84869	0		89.7768	7.97007	73.4958	1.43503	11.5371	0
10.7639	65.7519	3.10061	31.0863	0	1.84869	0		89.7768	7.91971	73.4958	1.43001	11.5371	0
10.8796	65.7519	3.06926	31.0863	0	1.84869	0		89.7768	7.86935	73.4958	1.42507	11.5371	0
10.9954	65.7519	3.03821	31.0863	0	1.84869	0		89.7768	7.81929	73.4958	1.42023	11.5371	0
11.1111	65.7519	3.00703	31.0863	0	1.84869	0		89.7768	7.76893	73.4958	1.41549	11.5371	0
11.2269	65.7519	2.97585	31.0863	0	1.84869	0		89.7768	7.71857	73.4958	1.4108	11.5371	0
11.3426	65.7519	2.94468	31.0863	0	1.84869	0		89.7768	7.68058	73.4958	1.40621	11.5371	0
11.4583	65.7519	2.91353	31.0863	0	1.84869	0		89.7768	7.65495	73.4958	1.40172	11.5371	0
11.5741	65.7519	2.88236	31.0863	0	1.84869	0		89.7768	7.62902	73.4958	1.39731	11.5371	0
11.6898	65.7519	2.85118	31.0863	0	1.84869	0		89.7768	7.60309	73.4958	1.393	11.5371	0
11.8056	65.7519	2.82004	31.0863	0	1.84869	0		89.7768	7.57717	73.4958	1.38876	11.5371	0
11.9213	65.7519	2.78886	31.0863	0	1.84869	0		89.7768	7.55124	73.4958	1.38464	11.5371	0
12.037	65.7519	2.75769	31.0863	0	1.84869	0		89.7768	7.52531	73.4958	1.38058	11.5371	0
12.1528	65.7519	2.72654	31.0863	0	1.84869	0		89.7768	7.49939	73.4958	1.37661	11.5371	0
12.2685	65.7519	2.69537	31.0863	0	1.84869	0		89.7768	7.47346	73.4958	1.37271	11.5371	0
12.3843	65.7519	2.66419	31.0863	0	1.84869	0		89.7768	7.44753	73.4958	1.36893	11.5371	0
12.5	65.7519	2.63305	31.0863	0	1.84869	0		89.7768	7.4216	73.4958	1.36521	11.5371	0
12.6157	65.7519	2.60187	31.0863	0	1.84869	0		89.7768	7.39597	73.4958	1.36156	11.5371	0
12.7315	65.7519	2.5707	31.0863	0	1.84869	0		89.7768	7.37005	73.4958	1.35766	11.5371	0
12.8472	65.7519	2.53955	31.0863	0	1.84869	0		89.7768	7.34412	73.4958	1.35385	11.5371	0
12.963	65.7519	2.50838	31.0863	0	1.84869	0		89.7768	7.31819	73.4958	1.3501	11.5371	0
13.0787	65.7519	2.4772	31.0863	0	1.84869	0		89.7768	7.29227	73.4958	1.34642	11.5371	0
13.1944	65.7519	2.44606	31.0863	0	1.84869	0		89.7768	7.26634	73.4958	1.34276	11.5371	0
13.3102	65.7519	2.41488	31.0863	0	1.84869	0		89.7768	7.24041	73.4958	1.33921	11.5371	0
13.4259	65.7519	2.38371	31.0863	0	1.84869	0		89.7768	7.21448	73.4958	1.33568	11.5371	0
13.5417	65.7519	2.35253	31.0863	0	1.84869	0		89.7768	7.18856	73.4958	1.33224	11.5371	0
13.6574	65.7519	2.32139	31.0863	0	1.84869	0		89.7768	7.16263	73.4958	1.32884	11.5371	0
13.7731	65.7519	2.29021	31.0863	0	1.84869	0		89.7768	7.1367	73.4958	1.32553	11.5371	0
13.8889	65.7519	2.25904	31.0863	0	1.84869	0		89.7768	7.11107	73.4958	1.32225	11.5371	0
14.0046	65.7519	2.22789	31.086	0	1.84869	0		89.7768	7.08515	73.4958	1.31907	11.5371	0
14.1204	65.7519	2.19672	31.086	0	1.84869	0		89.7768	7.05922	73.4958	1.31591	11.5371	0
14.2361	65.7519	2.16554	31.086	0	1.84869	0		89.7768	7.03329	73.4958	1.31285	11.5371	0
14.3519	65.7519	2.1344	31.086	0	1.84869	0		89.7768	7.00737	73.4958	1.30983	11.5371	0
14.4676	65.7519	2.10322	31.086	0	1.84869	0		89.7768	6.98144	73.4958	1.30686	11.5371	0
14.5833	65.7519	2.07205	31.086	0	1.84869	0		89.7768	6.95551	73.4958	1.30399	11.5371	0
14.6991	65.7519	2.0409	31.086	0	1.84869	0		89.7768	6.92958	73.4958	1.30115	11.5371	0
14.8148	65.7519	2.00973	31.086	0	1.84869	0		89.7768	6.90366	73.4958	1.29837	11.5371	0
14.9306	65.7519	1.97855	31.086	0	1.84869	0		89.7768	6.87773	73.4958	1.29568	11.5371	0
15.0463	65.7519	1.94741	31.086	0	1.84869	0		89.7768	6.8521	73.4958	1.29303	11.5371	0
15.162	65.7519	1.91623	31.086	0	1.84869	0		89.7768	6.82617	73.4958	1.29044	11.5371	0
15.2778	65.7519	1.88506	31.086	0	1.84869	0		89.7768	6.80025	73.4958	1.28791	11.5371	0
15.3935	65.7519	1.85391	31.086	0	1.84869	0		89.7768	6.77432	73.4958	1.28544	11.5371	0
15.5093	65.7519	1.82273	31.086	0	1.84869	0		89.7768	6.74839	73.4958	1.28304	11.5371	0
15.625	65.7519	1.79156	31.086	0	1.84869	0		89.7768	6.72246	73.4958	1.28048	11.5371	0
15.7407	65.7519	1.77194	31.086	0	1.84869	0		89.7768	6.69654	73.4958	1.27782	11.5371	0
15.8565	65.7519	1.75306	31.086	0	1.84869	0		89.7768	6.67061	73.4958	1.2752	11.5371	0
15.9722	65.7519	1.73416	31.086	0	1.84869	0		89.7768	6.64468	73.4958	1.27264	11.5371	0
16.088	65.7519	1.71529	31.086	0	1.84869	0		89.7768	6.61876	73.4958	1.27011	11.5371	0
16.2037	65.7519	1.69642	31.086	0	1.84869	0		89.7768	6.59313	73.4958	1.26762	11.5371	0
16.3194	65.7519	1.67752	31.086	0	1.84869	0		89.7768	6.5672	73.4958	1.26515	11.5371	0
16.4352	65.7519	1.65865	31.086	0	1.84869	0		89.7768	6.54127	73.4958	1.26271	11.5371	0
16.5509	65.7519	1.63975	31.086	0	1.84869	0		89.7768	6.51535	73.4958	1.26031	11.5371	0
16.6667	65.7519	1.62088	31.086	0	1.84869	0		89.7768	6.48942	73.4958	1.25794	11.5371	0
16.7824	65.7519	1.60201	31.086	0	1.84869	0		89.7768	6.46349	73.4958	1.25563	11.5371	0
16.8981	65.7519	1.58311	31.086	0	1.84869	0		89.7768	6.43756	73.4958	1.25332	11.5371	0
17.0139	65.7519	1.56423	31.086	0	1.84869	0		89.7768	6.41164	73.4958	1.25107	11.5371	0
17.1296	65.7519	1.54536	31.086	0	1.84869	0		89.7768	6.38571	73.4958	1.24885	11.5371	0
17.2454	65.7519	1.52646	31.086	0	1.84869	0		89.7768	6.35978	73.4958	1.24667	11.5371	0
17.3611	65.7519	1.50759	31.086	0	1.84869	0		89.7768	6.33385	73.4958	1.24451	11.5371	0
17.4769	65.7519	1.48872	31.086	0	1.84869	0		89.7768	6.30823	73.4958	1.24239	11.5371	0
17.5926	65.7519	1.46982	31.086	0	1.84869	0		89.7768	6.2823	73.4958	1.24033	11.5371	0
17.7083	65.7519	1.45095	31.086	0	1.84869	0		89.7768	6.25637	73.4958	1.23827	11.5371	0
17.8241	65.7519	1.43208	31.086	0	1.84869	0		89.7768	6.23044	73.4958	1.23627	11.5371	0
17.9398	65.7519	1.41318	31.086	0	1.84869	0		89.7768	6.20452	73.4958	1.2343	11.5371	0
18.0556	65.7519	1.39431	31.086	0	1.84869	0		89.7768	6.17859	73.4958	1.23237	11.5371	0
18.1713	65.7519	1.37543	31.086	0	1.84869	0		89.7768	6.15266	73.4958	1.23047	11.5371	0
18.287	65.7519	1.35653	31.086	0	1.84869	0		89.7768	6.12734	73.4958	1.22859	11.5371	0
18.4028	65.7519	1.33766	31.086	0	1.84869	0		89.7768	6.11166	73.4958	1.22675	11.5371	0
18.5185	65.7519	1.31879	31.086	0	1.84869	0		89.7768	6.09599	73.4958	1.22491	11.5371	0
18.6343	65.7519	1.29989	31.086	0	1.84869	0		89.7768	6.08001	73.4958	1.22297	11.5371	0
18.75	65.7519	1.28102	31.086	0	1.84869	0		89.7768	6.06434	73.4958	1.22104	11.5371	0
18.8657	65.7519	1.26212	31.086	0	1.84869	0		89.7768	6.04866	73.4958	1.21913	11.5371	0
18.9815	65.7519	1.24325	31.086	0	1.84869	0		89.7768	6.03299	73.4958	1.21723	11.5371	0
19.0972	65.7519	1.22438	31.086	0	1.84869	0		89.7768	6.01701	73.4958	1.21539	11.5371	0
19.213	65.7519	1.20548	31.086	0	1.84869	0		89.7768	6.00134	73.4958	1.21351	11.5371	0
19.3287	65.7519	1.18661	31.086	0	1.84869	0		89.7768	5.98566	73.4958	1.2117	11.5371	0
19.4444	65.7519	1.16773	31.086	0	1.84869	0		89.7768	5.96999	73.4958	1.20989	11.5371	0
19.5602	65.7519	1.14883	31.086	0	1.84869	0		89.7768	5.95401	73.4958	1.20811	11.5371	0
19.6759	65.7519	1.12996	31.086	0	1.84869	0		89.7768	5.93834	73.4958	1.20634	11.5371	0
19.7917	65.7519	1.11109	31.086	0	1.84869	0		89.7768	5.92266	73.4958	1.20462	11.5371	0
19.9074	65.7519	1.09219	31.086	0	1.84869	0		89.7768	5.90699	73.4958	1.2029	11.5371	0
20.0231	65.7519	1.07332	31.086	0	1.84869	0		89.7768	5.89101	73.4958	1.20118	11.5371	0
20.1389	65.7519	1.05445	31.086	0	1.84869	0		89.7768	5.87534	73.4958	1.1995	11.5371	0
20.2546	65.7519	1.03555	31.086	0	1.84869	0		89.7768	5.85966	73.4958	1.19784	11.5371	0
20.3704	65.7519	1.01668	31.086	0	1.84869	0		89.7768	5.84399	73.4958	1.19622	11.5371	0
20.4861	65.7519	0.997806	31.086	0	1.84869	0		89.7768	5.82801	73.4958	1.1946	11.5371	0
20.6019	65.7519	0.978905	31.086	0	1.84869	0		89.7768	5.81234	73.4958	1.19301	11.5371	0
20.7176	65.7519	0.960034	31.086	0	1.84869	0		89.7768	5.79666	73.4958	1.19144	11.5371	0
20.8333	65.7519	0.941133	31.086	0	1.84869	0		89.7768	5.78099	73.4958	1.18988	11.5371	0
20.9491	65.7519	0.922262	31.086	0	1.84869	0		89.7768	5.76501	73.4958	1.18835	11.5371	0
21.0648	65.7519	0.903391	31.086	0	1.84869	0		89.7768	5.74934	73.4958	1.18685	11.5371	0
21.1806	65.7519	0.88449	31.086	0	1.84869	0		89.7768	5.73366	73.4958	1.18536	11.5371	0
21.2963	65.7519	0.865619	31.086	0	1.84869	0		89.7768	5.71799	73.4958	1.18389	11.5371	0
21.412	65.7519	0.846748	31.086	0	1.84869	0		89.7768	5.70201	73.4958	1.18245	11.5371	0
21.5278	65.7519	0.827847	31.086	0	1.84869	0		89.7768	5.68634	73.4958	1.18092	11.5371	0
21.6435	65.7519	0.808976	31.086	0	1.84869	0		89.7768	5.67066	73.4958	1.17936	11.5371	0
21.7593	65.7519	0.790105	31.086	0	1.84869	0		89.7768	5.65499	73.4958	1.1778	11.5371	0
21.875	65.7519	0.774792	31.086	0	1.84869	0		89.7768	5.63901	73.4958	1.17627	11.5371	0
21.9907	65.7519	0.764484	31.086	0	1.84869	0		89.7768	5.62333	73.4958	1.17474	11.5371	0
22.1065	65.7519	0.754206	31.086	0	1.84869	0		89.7768	5.60766	73.4958	1.17325	11.5371	0
22.2222	65.7519	0.743898	31.086	0	1.84869	0		89.7768	5.59198	73.4958	1.17175	11.5371	0
22.338	65.7519	0.733619	31.086	0	1.84869	0		89.7768	5.57631	73.4958	1.17025	11.5371	0
22.4537	65.7519	0.723311	31.086	0	1.84869	0		89.7768	5.56033	73.4958	1.16878	11.5371	0
22.5694	65.7519	0.713033	31.086	0	1.84869	0		89.7768	5.54466	73.4958	1.16728	11.5371	0
22.6852	65.7519	0.702725	31.086	0	1.84869	0		89.7768	5.52898	73.4958	1.16585	11.5371	0
22.8009	65.7519	0.692447	31.086	0	1.84869	0		89.7768	5.51331	73.4958	1.16438	11.5371	0
22.9167	65.7519	0.682139	31.086	0	1.84869	0		89.7768	5.49733	73.4958	1.16294	11.5371	0
23.0324	65.7519	0.671831	31.086	0	1.84869	0		89.7768	5.48166	73.4958	1.16151	11.5371	0
23.1481	65.7519	0.661553	31.086	0	1.84869	0		89.7768	5.46598	73.4958	1.1601	11.5371	0
23.2639	65.7519	0.651245	31.086	0	1.84869	0		89.7768	5.45031	73.4958	1.1587	11.5371	0
23.3796	65.7519	0.640966	31.086	0	1.84869	0		89.7768	5.43433	73.4958	1.15729	11.5371	0
23.4954	65.7519	0.630659	31.086	0	1.84869	0		89.7768	5.41866	73.4958	1.15589	11.5371	0
23.6111	65.7519	0.62038	31.086	0	1.84869	0		89.7768	5.40298	73.4958	1.15452	11.5371	0
23.7269	65.7519	0.610072	31.086	0	1.84869	0		89.7768	5.38731	73.4958	1.15314	11.5371	0
23.8426	65.7519	0.599794	31.086	0	1.84869	0		89.7768	5.37133	73.4958	1.1518	11.5371	0
23.9583	65.7519	0.589486	31.086	0	1.84869	0		89.7768	5.35566	73.4958	1.15046	11.5371	0
24.0741	65.7519	0.579208	31.086	0	1.84869	0		89.7768	5.33998	73.4958	1.14912	11.5371	0
24.1898	65.7519	0.5689	31.086	0	1.84869	0		89.7768	5.32431	73.4958	1.1478	11.5371	0
24.3056	65.7519	0.558622	31.086	0	1.84869	0		89.7768	5.30833	73.4958	1.14646	11.5371	0
24.4213	65.7519	0.548314	31.086	0	1.84869	0		89.7768	5.29266	73.4958	1.14518	11.5371	0
24.537	65.7519	0.538005	31.086	0	1.84869	0		89.7768	5.27698	73.4958	1.14387	11.5371	0
24.6528	65.7519	0.527727	31.086	0	1.84869	0		89.7768	5.26131	73.4958	1.14259	11.5371	0
24.7685	65.7519	0.517419	31.086	0	1.84869	0		89.7768	5.24533	73.4958	1.14131	11.5371	0
24.8843	65.7519	0.507141	31.086	0	1.84869	0		89.7768	5.22966	73.4958	1.14006	11.5371	0
25	65.7519	0.496833	31.086	0	1.84869	0		89.7768	5.21398	73.4958	1.13878	11.5371	0
25.1157	65.7519	0.486555	31.086	0	1.84869	0		89.7768	5.19831	73.4958	1.13757	11.5371	0
25.2315	65.7519	0.476247	31.086	0	1.84869	0		89.7768	5.18233	73.4958	1.13632	11.5371	0
25.3472	65.7519	0.465969	31.086	0	1.84869	0		89.7768	5.17058	73.4958	1.1351	11.5371	0
25.463	65.7519	0.45566	31.086	0	1.84869	0		89.7768	5.16154	73.4958	1.13388	11.5371	0
25.5787	65.7519	0.445382	31.086	0	1.84869	0		89.7768	5.15279	73.4958	1.1327	11.5371	0
25.6944	65.7519	0.435074	31.086	0	1.84869	0		89.7768	5.14375	73.4958	1.13151	11.5371	0
25.8102	65.7519	0.424796	31.086	0	1.84869	0		89.7768	5.13471	73.4958	1.13032	11.5371	0
25.9259	65.7519	0.414488	31.086	0	1.84869	0		89.7768	5.12567	73.4958	1.12914	11.5371	0
26.0417	65.7519	0.40421	31.086	0	1.84869	0		89.7768	5.11663	73.4958	1.12798	11.5371	0
26.1574	65.7519	0.393902	31.086	0	1.84869	0		89.7768	5.10758	73.4958	1.12683	11.5371	0
26.2731	65.7519	0.383594	31.086	0	1.84869	0		89.7768	5.09854	73.4958	1.1257	11.5371	0
26.3889	65.7519	0.373316	31.086	0	1.84869	0		89.7768	5.0895	73.4958	1.12458	11.5371	0
26.5046	65.7519	0.363007	31.086	0	1.84869	0		89.7768	5.08046	73.4958	1.12346	11.5371	0
26.6204	65.7519	0.352729	31.086	0	1.84869	0		89.7768	5.07142	73.4958	1.12233	11.5371	0
26.7361	65.7519	0.342421	31.086	0	1.84869	0		89.7768	5.06237	73.4958	1.12124	11.5371	0
26.8519	65.7519	0.332143	31.086	0	1.84869	0		89.7768	5.05333	73.4958	1.12015	11.5371	0
26.9676	65.7519	0.321835	31.086	0	1.84869	0		89.7768	5.04459	73.4958	1.11909	11.5371	0
27.0833	65.7519	0.311548	31.086	0	1.84869	0		89.7768	5.03555	73.4958	1.11799	11.5371	0
27.1991	65.7519	0.301255	31.086	0	1.84869	0		89.7768	5.02651	73.4958	1.11696	11.5371	0
27.3148	65.7519	0.290959	31.086	0	1.84869	0		89.7768	5.01747	73.4958	1.1159	11.5371	0
27.4306	65.7519	0.280666	31.086	0	1.84869	0		89.7768	5.00842	73.4958	1.11481	11.5371	0
27.5463	65.7519	0.27037	31.086	0	1.84869	0		89.7768	4.99938	73.4958	1.11372	11.5371	0
27.662	65.7519	0.260076	31.086	0	1.84869	0		89.7768	4.99034	73.4958	1.11262	11.5371	0
27.7778	65.7519	0.249783	31.086	0	1.84869	0		89.7768	4.9813	73.4958	1.11153	11.5371	0
27.8935	65.7519	0.239487	31.086	0	1.84869	0		89.7768	4.97226	73.4958	1.11047	11.5371	0
28.0093	65.7519	0.229194	31.0863	0	1.84869	0		89.7768	4.96321	73.4958	1.10938	11.5371	0
28.125	65.7519	0.218901	31.0863	0	1.84869	0		89.7768	4.95417	73.4958	1.10832	11.5371	0
28.2407	65.7519	0.208605	31.0863	0	1.84869	0		89.7768	4.94513	73.4958	1.10729	11.5371	0
28.3565	65.7519	0.198312	31.0863	0	1.84869	0		89.7768	4.93639	73.4958	1.10623	11.5371	0
28.4722	65.7519	0.188019	31.0863	0	1.84869	0		89.7768	4.92735	73.4958	1.1052	11.5371	0
28.588	65.7519	0.177722	31.0863	0	1.84869	0		89.7768	4.9183	73.4958	1.10417	11.5371	0
28.7037	65.7519	0.167429	31.0863	0	1.84869	0		89.7768	4.90926	73.4958	1.10314	11.5371	0
28.8194	65.7519	0.157133	31.0863	0	1.84869	0		89.7768	4.90022	73.4958	1.10211	11.5371	0
28.9352	65.7519	0.14684	31.0863	0	1.84869	0		89.7768	4.89118	73.4958	1.10111	11.5371	0
29.0509	65.7519	0.136547	31.0863	0	1.84869	0		89.7768	4.88214	73.4958	1.10011	11.5371	0
29.1667	65.7519	0.126251	31.0863	0	1.84869	0		89.7768	4.8731	73.4958	1.09911	11.5371	0
29.2824	65.7519	0.115958	31.0863	0	1.84869	0		89.7768	4.86405	73.4958	1.09814	11.5371	0
29.3981	65.7519	0.105665	31.0863	0	1.84869	0		89.7768	4.85501	73.4958	1.09714	11.5371	0
29.5139	65.7519	0.0953685	31.0863	0	1.84869	0		89.7768	4.84597	73.4958	1.09618	11.5371	0
29.6296	65.7519	0.0850755	31.0863	0	1.84869	0		89.7768	4.83693	73.4958	1.09521	11.5371	0
29.7454	65.7519	0.0747825	31.0863	0	1.84869	0		89.7768	4.82789	73.4958	1.09427	11.5371	0
29.8611	65.7519	0.0644862	31.0863	0	1.84869	0		89.7768	4.81914	73.4958	1.09333	11.5371	0
29.9769	65.7519	0.0541932	31.0863	0	1.84869	0		89.7768	4.8101	73.4958	1.09237	11.5371	0
30.0926	65.7519	0.0438987	31.0863	0	1.84869	0		89.7768	4.80106	73.4958	1.09146	11.5371	0
30.2083	65.7519	0.0336045	31.0863	0	1.84869	0		89.7768	4.79202	73.4958	1.09053	11.5371	0
30.3241	65.7519	0.0233103	31.0863	0	1.84869	0		89.7768	4.78298	73.4958	1.08962	11.5371	0
30.4398	65.7519	0.0130161	31.0863	0	1.84869	0		89.7768	4.77394	73.4958	1.08868	11.5371	0
30.5556	65.7519	0.0027219	31.0863	0	1.84869	0		89.7768	4.76489	73.4958	1.08781	11.5371	0
30.6713	65.7519	0	31.0863	0	1.84869	0		89.7768	4.75585	73.4958	1.0869	11.5371	0
30.787	65.7519	0	31.0863	0	1.84869	0		89.7768	4.74681	73.4958	1.08603	11.5371	0
30.9028	65.7519	0	31.0863	0	1.84869	0		89.7768	4.73777	73.4958	1.08513	11.5371	0
31.0185	65.7519	0	31.0863	0	1.84869	0		89.7768	4.72873	73.4958	1.08425	11.5371	0
31.1343	65.7519	0	31.0863	0	1.84869	0		89.7768	4.71968	73.4958	1.08341	11.5371	0
31.25	65.7519	0	31.0863	0	1.84869	0		89.7768	4.71094	73.4958	1.08254	11.5371	0
31.3657	65.7519	0	31.0863	0	1.84869	0		89.7768	4.7019	73.4958	1.08169	11.5371	0
31.4815	65.7519	0	31.0863	0	1.84869	0		89.7768	4.69286	73.4958	1.08085	11.5371	0
31.5972	65.7519	0	31.0863	0	1.84869	0		89.7768	4.68382	73.4958	1.08004	11.5371	0
31.713	65.7519	0	31.0863	0	1.84869	0		89.7768	4.67477	73.4958	1.0792	11.5371	0
31.8287	65.7519	0	31.0863	0	1.84869	0		89.7768	4.66573	73.4958	1.07838	11.5371	0
31.9444	65.7519	0	31.0863	0	1.84869	0		89.7768	4.65669	73.4958	1.07757	11.5371	0
32.0602	65.7519	0	31.0863	0	1.84869	0		89.7768	4.64765	73.4958	1.07676	11.5371	0
32.1759	65.7519	0	31.0863	0	1.84869	0		89.7768	4.63861	73.4958	1.07598	11.5371	0
32.2917	65.7519	0	31.0863	0	1.84869	0		89.7768	4.62957	73.4958	1.0752	11.5371	0
32.4074	65.7519	0	31.0863	0	1.84869	0		89.7768	4.62052	73.4958	1.07442	11.5371	0
32.5231	65.7519	0	31.0863	0	1.84869	0		89.7768	4.61148	73.4958	1.07364	11.5371	0
32.6389	65.7519	0	31.0863	0	1.84869	0		89.7768	4.60244	73.4958	1.07286	11.5371	0
32.7546	65.7519	0	31.0863	0	1.84869	0		89.7768	4.5937	73.4958	1.07211	11.5371	0
32.8704	65.7519	0	31.0863	0	1.84869	0		89.7768	4.58466	73.4958	1.07136	11.5371	0
32.9861	65.7519	0	31.0863	0	1.84869	0		89.7768	4.57561	73.4958	1.07061	11.5371	0
33.1019	65.7519	0	31.0863	0	1.84869	0		89.7768	4.56657	73.4958	1.06989	11.5371	0
33.2176	65.7519	0	31.0863	0	1.84869	0		89.7768	4.55753	73.4958	1.06915	11.5371	0
33.3333	65.7519	0	31.0863	0	1.84869	0		89.7768	4.54849	73.4958	1.06833	11.5371	0
33.4491	65.7519	0	31.0863	0	1.84869	0		89.7768	4.53945	73.4958	1.06752	11.5371	0
33.5648	65.7519	0	31.0863	0	1.84869	0		89.7768	4.5304	73.4958	1.06671	11.5371	0
33.6806	65.7519	0	31.0863	0	1.84869	0		89.7768	4.52136	73.4958	1.06587	11.5371	0
33.7963	65.7519	0	31.0863	0	1.84869	0		89.7768	4.51232	73.4958	1.06506	11.5371	0
33.912	65.7519	0	31.0863	0	1.84869	0		89.7768	4.50328	73.4958	1.06424	11.5371	0
34.0278	65.7519	0	31.0863	0	1.84869	0		89.7768	4.49424	73.4958	1.06343	11.5371	0
34.1435	65.7519	0	31.0863	0	1.84869	0		89.7768	4.4855	73.4958	1.06265	11.5371	0
34.2593	65.7519	0	31.0863	0	1.84869	0		89.7768	4.47645	73.4958	1.06184	11.5371	0
34.375	65.7519	0	31.0863	0	1.84869	0		89.7768	4.46741	73.4958	1.06106	11.5371	0
34.4907	65.7519	0	31.0863	0	1.84869	0		89.7768	4.45837	73.4958	1.06025	11.5371	0
34.6065	65.7519	0	31.0863	0	1.84869	0		89.7768	4.44933	73.4958	1.05947	11.5371	0
34.7222	65.7519	0	31.0863	0	1.84869	0		89.7768	4.44029	73.4958	1.05869	11.5371	0
34.838	65.7519	0	31.0863	0	1.84869	0		89.7768	4.43124	73.4958	1.05791	11.5371	0
34.9537	65.7519	0	31.0863	0	1.84869	0		89.7768	4.4222	73.4958	1.05713	11.5371	0
35.0694	65.7519	0	31.0863	0	1.84869	0		89.7768	4.41316	73.4958	1.05635	11.5371	0
35.1852	65.7519	0	31.0863	0	1.84869	0		89.7768	4.40412	73.4958	1.05557	11.5371	0
35.3009	65.7519	0	31.0863	0	1.84869	0		89.7768	4.39508	73.4958	1.05479	11.5371	0
35.4167	65.7519	0	31.0863	0	1.84869	0		89.7768	4.38603	73.4958	1.05404	11.5371	0
35.5324	65.7519	0	31.0863	0	1.84869	0		89.7768	4.37699	73.4958	1.05326	11.5371	0
35.6481	65.7519	0	31.0863	0	1.84869	0		89.7768	4.36825	73.4958	1.05251	11.5371	0
35.7639	65.7519	0	31.0863	0	1.84869	0		89.7768	4.35921	73.4958	1.05176	11.5371	0
35.8796	65.7519	0	31.0863	0	1.84869	0		89.7768	4.35017	73.4958	1.05101	11.5371	0
35.9954	65.7519	0	31.0863	0	1.84869	0		89.7768	4.34113	73.4958	1.05026	11.5371	0
36.1111	65.7519	0	31.0863	0	1.84869	0		89.7768	4.33208	73.4958	1.04951	11.5371	0
36.2269	65.7519	0	31.0863	0	1.84869	0		89.7768	4.32304	73.4958	1.04876	11.5371	0
36.3426	65.7519	0	31.0863	0	1.84869	0		89.7768	4.314	73.4958	1.04801	11.5371	0
36.4583	65.7519	0	31.0863	0	1.84869	0		89.7768	4.30496	73.4958	1.0473	11.5371	0
36.5741	65.7519	0	31.0863	0	1.84869	0		89.7768	4.29592	73.4958	1.04655	11.5371	0
36.6898	65.7519	0	31.0863	0	1.84869	0		89.7768	4.28687	73.4958	1.04583	11.5371	0
36.8056	65.7519	0	31.0863	0	1.84869	0		89.7768	4.27783	73.4958	1.04511	11.5371	0
36.9213	65.7519	0	31.0863	0	1.84869	0		89.7768	4.2709	73.4958	1.04439	11.5371	0
37.037	65.7519	0	31.0863	0	1.84869	0		89.7768	4.26487	73.4958	1.04364	11.5371	0
37.1528	65.7519	0	31.0863	0	1.84869	0		89.7768	4.25885	73.4958	1.04296	11.5371	0
37.2685	65.7519	0	31.0863	0	1.84869	0		89.7768	4.25312	73.4958	1.04224	11.5371	0
37.3843	65.7519	0	31.0863	0	1.84869	0		89.7768	4.24709	73.4958	1.04152	11.5371	0
37.5	65.7519	0	31.0863	0	1.84869	0		89.7768	4.24106	73.4958	1.04083	11.5371	0
37.6157	65.7519	0	31.0863	0	1.84869	0		89.7768	4.23534	73.4958	1.04012	11.5371	0
37.7315	65.7519	0	31.0863	0	1.84869	0		89.7768	4.22931	73.4958	1.03943	11.5371	0
37.8472	65.7519	0	31.0863	0	1.84869	0		89.7768	4.22358	73.4958	1.03871	11.5371	0
37.963	65.7519	0	31.0863	0	1.84869	0		89.7768	4.21756	73.4958	1.03803	11.5371	0
38.0787	65.7519	0	31.0863	0	1.84869	0		89.7768	4.21153	73.4958	1.03734	11.5371	0
38.1944	65.7519	0	31.0863	0	1.84869	0		89.7768	4.2058	73.4958	1.03665	11.5371	0
38.3102	65.7519	0	31.0863	0	1.84869	0		89.7768	4.19978	73.4958	1.036	11.5371	0
38.4259	65.7519	0	31.0863	0	1.84869	0		89.7768	4.19375	73.4958	1.03531	11.5371	0
38.5417	65.7519	0	31.0863	0	1.84869	0		89.7768	4.18802	73.4958	1.03462	11.5371	0
38.6574	65.7519	0	31.0863	0	1.84869	0		89.7768	4.182	73.4958	1.03397	11.5371	0
38.7731	65.7519	0	31.0863	0	1.84869	0		89.7768	4.17627	73.4958	1.03328	11.5371	0
38.8889	65.7519	0	31.0863	0	1.84869	0		89.7768	4.17024	73.4958	1.03263	11.5371	0
39.0046	65.7519	0	31.0863	0	1.84869	0		89.7768	4.16422	73.4958	1.03197	11.5371	0
39.1204	65.7519	0	31.0863	0	1.84869	0		89.7768	4.15849	73.4958	1.03131	11.5371	0
39.2361	65.7519	0	31.0863	0	1.84869	0		89.7768	4.15246	73.4958	1.03066	11.5371	0
39.3519	65.7519	0	31.0863	0	1.84869	0		89.7768	4.14643	73.4958	1.03	11.5371	0
39.4676	65.7519	0	31.0863	0	1.84869	0		89.7768	4.14071	73.4958	1.02935	11.5371	0
39.5833	65.7519	0	31.0863	0	1.84869	0		89.7768	4.13468	73.4958	1.02872	11.5371	0
39.6991	65.7519	0	31.0863	0	1.84869	0		89.7768	4.12895	73.4958	1.02807	11.5371	0
39.8148	65.7519	0	31.0863	0	1.84869	0		89.7768	4.12293	73.4958	1.02744	11.5371	0
39.9306	65.7519	0	31.0863	0	1.84869	0		89.7768	4.1169	73.4958	1.02682	11.5371	0
40.0463	65.7519	0	31.0863	0	1.84869	0		89.7768	4.11117	73.4958	1.02617	11.5371	0
40.162	65.7519	0	31.0863	0	1.84869	0		89.7768	4.10515	73.4958	1.02554	11.5371	0
40.2778	65.7519	0	31.0863	0	1.84869	0		89.7768	4.09912	73.4958	1.02492	11.5371	0
40.3935	65.7519	0	31.0863	0	1.84869	0		89.7768	4.09339	73.4958	1.02432	11.5371	0
40.5093	65.7519	0	31.0863	0	1.84869	0		89.7768	4.08737	73.4958	1.0237	11.5371	0
40.625	65.7519	0	31.0863	0	1.84869	0		89.7768	4.08134	73.4958	1.02307	11.5371	0
40.7407	65.7519	0	31.0863	0	1.84869	0		89.7768	4.07561	73.4958	1.02248	11.5371	0
40.8565	65.7519	0	31.0863	0	1.84869	0		89.7768	4.06958	73.4958	1.02186	11.5371	0
40.9722	65.7519	0	31.0863	0	1.84869	0		89.7768	4.06386	73.4958	1.02126	11.5371	0
41.088	65.7519	0	31.0863	0	1.84869	0		89.7768	4.05783	73.4958	1.02067	11.5371	0
41.2037	65.7519	0	31.0863	0	1.84869	0		89.7768	4.0518	73.4958	1.02008	11.5371	0
41.3194	65.7519	0	31.0863	0	1.84869	0		89.7768	4.04608	73.4958	1.01949	11.5371	0
41.4352	65.7519	0	31.0863	0	1.84869	0		89.7768	4.04005	73.4958	1.01889	11.5371	0
41.5509	65.7519	0	31.0863	0	1.84869	0		89.7768	4.03402	73.4958	1.0183	11.5371	0
41.6667	65.7519	0	31.0863	0	1.84869	0		89.7768	4.0283	73.4958	1.01771	11.5371	0
41.7824	65.7519	0	31.0863	0	1.84869	0		89.7768	4.02227	73.4958	1.01714	11.5371	0
41.8981	65.7519	0	31.0863	0	1.84869	0		89.7768	4.01654	73.4958	1.01655	11.5371	0
42.0139	65.7519	0	31.0863	0	1.84869	0		89.7768	4.01052	73.4958	1.01599	11.5371	0
42.1296	65.7519	0	31.0863	0	1.84869	0		89.7768	4.00449	73.4958	1.01543	11.5371	0
42.2454	65.7519	0	31.0863	0	1.84869	0		89.7768	3.99876	73.4958	1.01487	11.5371	0
42.3611	65.7519	0	31.0863	0	1.84869	0		89.7768	3.99273	73.4958	1.0143	11.5371	0
42.4769	65.7519	0	31.0863	0	1.84869	0		89.7768	3.98671	73.4958	1.01374	11.5371	0
42.5926	65.7519	0	31.0863	0	1.84869	0		89.7768	3.98098	73.4958	1.01318	11.5371	0
42.7083	65.7519	0	31.0863	0	1.84869	0		89.7768	3.97495	73.4958	1.01262	11.5371	0
42.8241	65.7519	0	31.0863	0	1.84869	0		89.7768	3.96923	73.4958	1.01209	11.5371	0
42.9398	65.7519	0	31.0863	0	1.84869	0		89.7768	3.9632	73.4958	1.01153	11.5371	0
43.0556	65.7519	0	31.0863	0	1.84869	0		89.7768	3.95717	73.4958	1.011	11.5371	0
43.1713	65.7519	0	31.0863	0	1.84869	0		89.7768	3.95145	73.4958	1.01047	11.5371	0
43.287	65.7519	0	31.0863	0	1.84869	0		89.7768	3.94542	73.4958	1.00993	11.5371	0
43.4028	65.7519	0	31.0863	0	1.84869	0		89.7768	3.93939	73.4958	1.0094	11.5371	0
43.5185	65.7519	0	31.0863	0	1.84869	0		89.7768	3.93367	73.4958	1.00887	11.5371	0
43.6343	65.7519	0	31.0863	0	1.84869	0		89.7768	3.92764	73.4958	1.00834	11.5371	0
43.75	65.7519	0	31.0863	0	1.84869	0		89.7768	3.92191	73.4958	1.00781	11.5371	0
43.8657	65.7519	0	31.0863	0	1.84869	0		89.7768	3.91588	73.4958	1.00731	11.5371	0
43.9815	65.7519	0	31.0863	0	1.84869	0		89.7768	3.90986	73.4958	1.00678	11.5371	0
44.0972	65.7519	0	31.0863	0	1.84869	0		89.7768	3.90413	73.4958	1.00628	11.5371	0
44.213	65.7519	0	31.0863	0	1.84869	0		89.7768	3.8981	73.4958	1.00578	11.5371	0
44.3287	65.7519	0	31.0863	0	1.84869	0		89.7768	3.89208	73.4958	1.00528	11.5371	0
44.4444	65.7519	0	31.0863	0	1.84869	0		89.7768	3.88635	73.4958	1.00478	11.5371	0
44.5602	65.7519	0	31.0863	0	1.84869	0		89.7768	3.88032	73.4958	1.00429	11.5371	0
44.6759	65.7519	0	31.0863	0	1.84869	0		89.7768	3.8746	73.4958	1.00379	11.5371	0
44.7917	65.7519	0	31.0863	0	1.84869	0		89.7768	3.86857	73.4958	1.00329	11.5371	0
44.9074	65.7519	0	31.0863	0	1.84869	0		89.7768	3.86254	73.4958	1.00276	11.5371	0
45.0231	65.7519	0	31.0863	0	1.84869	0		89.7768	3.85682	73.4958	1.00223	11.5371	0
45.1389	65.7519	0	31.0863	0	1.84869	0		89.7768	3.85079	73.4958	1.00169	11.5371	0
45.2546	65.7519	0	31.0863	0	1.84869	0		89.7768	3.84476	73.4958	1.00116	11.5371	0
45.3704	65.7519	0	31.0863	0	1.84869	0		89.7768	3.83903	73.4958	1.00063	11.5371	0
45.4861	65.7519	0	31.0863	0	1.84869	0		89.7768	3.83301	73.4958	1.0001	11.5371	0
45.6019	65.7519	0	31.0863	0	1.84869	0		89.7768	3.82728	73.4958	0.999572	11.5371	0
45.7176	65.7519	0	31.0863	0	1.84869	0		89.7768	3.82125	73.4958	0.999042	11.5371	0
45.8333	65.7519	0	31.0863	0	1.84869	0		89.7768	3.81523	73.4958	0.998512	11.5371	0
45.9491	65.7519	0	31.0863	0	1.84869	0		89.7768	3.8095	73.4958	0.998012	11.5371	0
46.0648	65.7519	0	31.0863	0	1.84869	0		89.7768	3.80347	73.4958	0.997481	11.5371	0
46.1806	65.7519	0	31.0863	0	1.84869	0		89.7768	3.79745	73.4958	0.996951	11.5371	0
46.2963	65.7519	0	31.0863	0	1.84869	0		89.7768	3.79172	73.4958	0.996452	11.5371	0
46.412	65.7519	0	31.0863	0	1.84869	0		89.7768	3.78569	73.4958	0.995952	11.5371	0
46.5278	65.7519	0	31.0863	0	1.84869	0		89.7768	3.77997	73.4958	0.995422	11.5371	0
46.6435	65.7519	0	31.0863	0	1.84869	0		89.7768	3.77394	73.4958	0.994922	11.5371	0
46.7593	65.7519	0	31.0863	0	1.84869	0		89.7768	3.76791	73.4958	0.994423	11.5371	0
46.875	65.7519	0	31.0863	0	1.84869	0		89.7768	3.76218	73.4958	0.993923	11.5371	0
46.9907	65.7519	0	31.0863	0	1.84869	0		89.7768	3.75616	73.4958	0.993424	11.5371	0
47.1065	65.7519	0	31.0863	0	1.84869	0		89.7768	3.75013	73.4958	0.992925	11.5371	0
47.2222	65.7519	0	31.0863	0	1.84869	0		89.7768	3.7444	73.4958	0.992425	11.5371	0
47.338	65.7519	0	31.0863	0	1.84869	0		89.7768	3.73838	73.4958	0.991957	11.5371	0
47.4537	65.7519	0	31.0863	0	1.84869	0		89.7768	3.73265	73.4958	0.991457	11.5371	0
47.5694	65.7519	0	31.0863	0	1.84869	0		89.7768	3.72662	73.4958	0.990958	11.5371	0
47.6852	65.7519	0	31.0863	0	1.84869	0		89.7768	3.7206	73.4958	0.99049	11.5371	0
47.8009	65.7519	0	31.0863	0	1.84869	0		89.7768	3.71487	73.4958	0.989991	11.5371	0
47.9167	65.7519	0	31.0863	0	1.84869	0		89.7768	3.70884	73.4958	0.989522	11.5371	0
48.0324	65.7519	0	31.0863	0	1.84869	0		89.7768	3.70282	73.4958	0.989054	11.5371	0
48.1481	65.7519	0	31.0863	0	1.84869	0		89.7768	3.69709	73.4958	0.988586	11.5371	0
48.2639	65.7519	0	31.0863	0	1.84869	0		89.7768	3.69106	73.4958	0.988087	11.5371	0
48.3796	65.7519	0	31.0863	0	1.84869	0		89.7768	3.68533	73.4958	0.987619	11.5371	0
48.4954	65.7519	0	31.0863	0	1.84869	0		89.7768	3.68021	73.4958	0.987151	11.5371	0
48.6111	65.7519	0	31.0863	0	1.84869	0		89.7768	3.67599	73.4958	0.986683	11.5371	0
48.7269	65.7519	0	31.0863	0	1.84869	0		89.7768	3.67177	73.4958	0.986245	11.5371	0
48.8426	65.7519	0	31.0863	0	1.84869	0		89.7768	3.66786	73.4958	0.985777	11.5371	0
48.9583	65.7519	0	31.0863	0	1.84869	0		89.7768	3.66364	73.4958	0.985309	11.5371	0
49.0741	65.7519	0	31.0863	0	1.84869	0		89.7768	3.65942	73.4958	0.984842	11.5371	0
49.1898	65.7519	0	31.0863	0	1.84869	0		89.7768	3.6552	73.4958	0.984404	11.5371	0
49.3056	65.7519	0	31.0863	0	1.84869	0		89.7768	3.65098	73.4958	0.983936	11.5371	0
49.4213	65.7519	0	31.0863	0	1.84869	0		89.7768	3.64676	73.4958	0.983499	11.5371	0
49.537	65.7519	0	31.0863	0	1.84869	0		89.7768	3.64254	73.4958	0.983062	11.5371	0
49.6528	65.7519	0	31.0863	0	1.84869	0		89.7768	3.63832	73.4958	0.982594	11.5371	0
49.7685	65.7519	0	31.0863	0	1.84869	0		89.7768	3.63411	73.4958	0.982157	11.5371	0
49.8843	65.7519	0	31.0863	0	1.84869	0		89.7768	3.62989	73.4958	0.98172	11.5371	0
50	65.7519	0	31.0863	0	1.84869	0		89.7768	3.62567	73.4958	0.981283	11.5371	0
50.1157	65.7519	0	31.0863	0	1.84869	0		89.7768	3.62145	73.4958	0.980846	11.5371	0
50.2315	65.7519	0	31.0863	0	1.84869	0		89.7768	3.61723	73.4958	0.980409	11.5371	0
50.3472	65.7519	0	31.0863	0	1.84869	0		89.7768	3.61331	73.4958	0.980003	11.5371	0
50.463	65.7519	0	31.0863	0	1.84869	0		89.7768	3.60909	73.4958	0.979566	11.5371	0
50.5787	65.7519	0	31.0863	0	1.84869	0		89.7768	3.60487	73.4958	0.979129	11.5371	0
50.6944	65.7519	0	31.0863	0	1.84869	0		89.7768	3.60065	73.4958	0.978723	11.5371	0
50.8102	65.7519	0	31.0863	0	1.84869	0		89.7768	3.59644	73.4958	0.978287	11.5371	0
50.9259	65.7519	0	31.0863	0	1.84869	0		89.7768	3.59222	73.4958	0.977881	11.5371	0
51.0417	65.7519	0	31.0863	0	1.84869	0		89.7768	3.588	73.4958	0.977444	11.5371	0
51.1574	65.7519	0	31.0863	0	1.84869	0		89.7768	3.58378	73.4958	0.977038	11.5371	0
51.2731	65.7519	0	31.0863	0	1.84869	0		89.7768	3.57956	73.4958	0.976632	11.5371	0
51.3889	65.7519	0	31.0863	0	1.84869	0		89.7768	3.57534	73.4958	0.976226	11.5371	0
51.5046	65.7519	0	31.0863	0	1.84869	0		89.7768	3.57112	73.4958	0.97582	11.5371	0
51.6204	65.7519	0	31.0863	0	1.84869	0		89.7768	3.5669	73.4958	0.975415	11.5371	0
51.7361	65.7519	0	31.0863	0	1.84869	0		89.7768	3.56299	73.4958	0.975009	11.5371	0
51.8519	65.7519	0	31.0863	0	1.84869	0		89.7768	3.55877	73.4958	0.974604	11.5371	0
51.9676	65.7519	0	31.0863	0	1.84869	0		89.7768	3.55455	73.4958	0.974198	11.5371	0
52.0833	65.7519	0	31.0863	0	1.84869	0		89.7768	3.55033	73.4958	0.973823	11.5371	0
52.1991	65.7519	0	31.0863	0	1.84869	0		89.7768	3.54611	73.4958	0.973418	11.5371	0
52.3148	65.7519	0	31.0863	0	1.84869	0		89.7768	3.54189	73.4958	0.973013	11.5371	0
52.4306	65.7519	0	31.0863	0	1.84869	0		89.7768	3.53767	73.4958	0.972638	11.5371	0
52.5463	65.7519	0	31.0863	0	1.84869	0		89.7768	3.53345	73.4958	0.972263	11.5371	0
52.662	65.7519	0	31.0863	0	1.84869	0		89.7768	3.52923	73.4958	0.971858	11.5371	0
52.7778	65.7519	0	31.0863	0	1.84869	0		89.7768	3.52502	73.4958	0.971483	11.5371	0
52.8935	65.7519	0	31.0863	0	1.84869	0		89.7768	3.5208	73.4958	0.971108	11.5371	0
53.0093	65.7519	0	31.0863	0	1.84869	0		89.7768	3.51658	73.4958	0.970734	11.5371	0
53.125	65.7519	0	31.0863	0	1.84869	0		89.7768	3.51236	73.4958	0.970359	11.5371	0
53.2407	65.7519	0	31.0863	0	1.84869	0		89.7768	3.50844	73.4958	0.969985	11.5371	0
53.3565	65.7519	0	31.0863	0	1.84869	0		89.7768	3.50422	73.4958	0.969611	11.5371	0
53.4722	65.7519	0	31.0863	0	1.84869	0		89.7768	3.5	73.4958	0.969236	11.5371	0
53.588	65.7519	0	31.0863	0	1.84869	0		89.7768	3.49578	73.4958	0.968892	11.5371	0
53.7037	65.7519	0	31.0863	0	1.84869	0		89.7768	3.49157	73.4958	0.968518	11.5371	0
53.8194	65.7519	0	31.0863	0	1.84869	0		89.7768	3.48735	73.4958	0.968144	11.5371	0
53.9352	65.7519	0	31.0863	0	1.84869	0		89.7768	3.48313	73.4958	0.9678	11.5371	0
54.0509	65.7519	0	31.0863	0	1.84869	0		89.7768	3.47891	73.4958	0.967456	11.5371	0
54.1667	65.7519	0	31.0863	0	1.84869	0		89.7768	3.47469	73.4958	0.967083	11.5371	0
54.2824	65.7519	0	31.0863	0	1.84869	0		89.7768	3.47047	73.4958	0.966739	11.5371	0
54.3981	65.7519	0	31.0863	0	1.84869	0		89.7768	3.46625	73.4958	0.966395	11.5371	0
54.5139	65.7519	0	31.0863	0	1.84869	0		89.7768	3.46203	73.4958	0.966052	11.5371	0
54.6296	65.7519	0	31.0863	0	1.84869	0		89.7768	3.45781	73.4958	0.965709	11.5371	0
54.7454	65.7519	0	31.0863	0	1.84869	0		89.7768	3.4539	73.4958	0.965365	11.5371	0
54.8611	65.7519	0	31.0863	0	1.84869	0		89.7768	3.44968	73.4958	0.965022	11.5371	0
54.9769	65.7519	0	31.0863	0	1.84869	0		89.7768	3.44546	73.4958	0.964679	11.5371	0
55.0926	65.7519	0	31.0863	0	1.84869	0		89.7768	3.44124	73.4958	0.964336	11.5371	0
55.2083	65.7519	0	31.0863	0	1.84869	0		89.7768	3.43702	73.4958	0.964024	11.5371	0
55.3241	65.7519	0	31.0863	0	1.84869	0		89.7768	3.4328	73.4958	0.963681	11.5371	0
55.4398	65.7519	0	31.0863	0	1.84869	0		89.7768	3.42858	73.4958	0.963368	11.5371	0
55.5556	65.7519	0	31.0863	0	1.84869	0		89.7768	3.42436	73.4958	0.963025	11.5371	0
55.6713	65.7519	0	31.0863	0	1.84869	0		89.7768	3.42014	73.4958	0.962713	11.5371	0
55.787	65.7519	0	31.0863	0	1.84869	0		89.7768	3.41593	73.4958	0.962401	11.5371	0
55.9028	65.7519	0	31.0863	0	1.84869	0		89.7768	3.41171	73.4958	0.962058	11.5371	0
56.0185	65.7519	0	31.0863	0	1.84869	0		89.7768	3.40749	73.4958	0.961746	11.5371	0
56.1343	65.7519	0	31.0863	0	1.84869	0		89.7768	3.40327	73.4958	0.961434	11.5371	0
56.25	65.7519	0	31.0863	0	1.84869	0		89.7768	3.39935	73.4958	0.961122	11.5371	0
56.3657	65.7519	0	31.0863	0	1.84869	0		89.7768	3.39513	73.4958	0.96081	11.5371	0
56.4815	65.7519	0	31.0863	0	1.84869	0		89.7768	3.39091	73.4958	0.960466	11.5371	0
56.5972	65.7519	0	31.0863	0	1.84869	0		89.7768	3.38669	73.4958	0.960092	11.5371	0
56.713	65.7519	0	31.0863	0	1.84869	0		89.7768	3.38248	73.4958	0.959748	11.5371	0
56.8287	65.7519	0	31.0863	0	1.84869	0		89.7768	3.37826	73.4958	0.959404	11.5371	0
56.9444	65.7519	0	31.0863	0	1.84869	0		89.7768	3.37404	73.4958	0.959031	11.5371	0
57.0602	65.7519	0	31.0863	0	1.84869	0		89.7768	3.36982	73.4958	0.958687	11.5371	0
57.1759	65.7519	0	31.0863	0	1.84869	0		89.7768	3.3656	73.4958	0.958343	11.5371	0
57.2917	65.7519	0	31.0863	0	1.84869	0		89.7768	3.36138	73.4958	0.95797	11.5371	0
57.4074	65.7519	0	31.0863	0	1.84869	0		89.7768	3.35716	73.4958	0.957626	11.5371	0
57.5231	65.7519	0	31.0863	0	1.84869	0		89.7768	3.35294	73.4958	0.957283	11.5371	0
57.6389	65.7519	0	31.0863	0	1.84869	0		89.7768	3.34872	73.4958	0.956939	11.5371	0
57.7546	65.7519	0	31.0863	0	1.84869	0		89.7768	3.34481	73.4958	0.956596	11.5371	0
57.8704	65.7519	0	31.0863	0	1.84869	0		89.7768	3.34059	73.4958	0.956253	11.5371	0
57.9861	65.7519	0	31.0863	0	1.84869	0		89.7768	3.33637	73.4958	0.955909	11.5371	0
58.1019	65.7519	0	31.0863	0	1.84869	0		89.7768	3.33215	73.4958	0.955566	11.5371	0
58.2176	65.7519	0	31.0863	0	1.84869	0		89.7768	3.32793	73.4958	0.955223	11.5371	0
58.3333	65.7519	0	31.0863	0	1.84869	0		89.7768	3.32371	73.4958	0.95488	11.5371	0
58.4491	65.7519	0	31.0863	0	1.84869	0		89.7768	3.31949	73.4958	0.954537	11.5371	0
58.5648	65.7519	0	31.0863	0	1.84869	0		89.7768	3.31527	73.4958	0.954224	11.5371	0
58.6806	65.7519	0	31.0863	0	1.84869	0		89.7768	3.31106	73.4958	0.953881	11.5371	0
58.7963	65.7519	0	31.0863	0	1.84869	0		89.7768	3.30684	73.4958	0.953538	11.5371	0
58.912	65.7519	0	31.0863	0	1.84869	0		89.7768	3.30262	73.4958	0.953195	11.5371	0
59.0278	65.7519	0	31.0863	0	1.84869	0		89.7768	3.2984	73.4958	0.952882	11.5371	0
59.1435	65.7519	0	31.0863	0	1.84869	0		89.7768	3.29448	73.4958	0.952539	11.5371	0
59.2593	65.7519	0	31.0863	0	1.84869	0		89.7768	3.29026	73.4958	0.952226	11.5371	0
59.375	65.7519	0	31.0863	0	1.84869	0		89.7768	3.28604	73.4958	0.951884	11.5371	0
59.4907	65.7519	0	31.0863	0	1.84869	0		89.7768	3.28182	73.4958	0.951571	11.5371	0
59.6065	65.7519	0	31.0863	0	1.84869	0		89.7768	3.2776	73.4958	0.951229	11.5371	0
59.7222	65.7519	0	31.0863	0	1.84869	0		89.7768	3.27339	73.4958	0.950916	11.5371	0
59.838	65.7519	0	31.0863	0	1.84869	0		89.7768	3.26917	73.4958	0.950603	11.5371	0
59.9537	65.7519	0	31.0863	0	1.84869	0		89.7768	3.26495	73.4958	0.950261	11.5371	0
60.0694	65.7519	0	31.0863	0	1.84869	0		89.7768	3.26133	73.4958	0.949948	11.5371	0
60.1852	65.7519	0	31.0863	0	1.84869	0		89.7768	3.25802	73.4958	0.949636	11.5371	0
60.3009	65.7519	0	31.0863	0	1.84869	0		89.7768	3.255	73.4958	0.949324	11.5371	0
60.4167	65.7519	0	31.0863	0	1.84869	0		89.7768	3.25169	73.4958	0.949012	11.5371	0
60.5324	65.7519	0	31.0863	0	1.84869	0		89.7768	3.24837	73.4958	0.9487	11.5371	0
60.6481	65.7519	0	31.0863	0	1.84869	0		89.7768	3.24506	73.4958	0.948357	11.5371	0
60.7639	65.7519	0	31.0863	0	1.84869	0		89.7768	3.24205	73.4958	0.948045	11.5371	0
60.8796	65.7519	0	31.0863	0	1.84869	0		89.7768	3.23873	73.4958	0.947763	11.5371	0
60.9954	65.7519	0	31.0863	0	1.84869	0		89.7768	3.23542	73.4958	0.947451	11.5371	0
61.1111	65.7519	0	31.0863	0	1.84869	0		89.7768	3.2321	73.4958	0.947139	11.5371	0
61.2269	65.7519	0	31.0863	0	1.84869	0		89.7768	3.22909	73.4958	0.946828	11.5371	0
61.3426	65.7519	0	31.0863	0	1.84869	0		89.7768	3.22577	73.4958	0.946516	11.5371	0
61.4583	65.7519	0	31.0863	0	1.84869	0		89.7768	3.22246	73.4958	0.946204	11.5371	0
61.5741	65.7519	0	31.0863	0	1.84869	0		89.7768	3.21944	73.4958	0.945922	11.5371	0
61.6898	65.7519	0	31.0863	0	1.84869	0		89.7768	3.21613	73.4958	0.945611	11.5371	0
61.8056	65.7519	0	31.0863	0	1.84869	0		89.7768	3.21282	73.4958	0.945299	11.5371	0
61.9213	65.7519	0	31.0863	0	1.84869	0		89.7768	3.2095	73.4958	0.945017	11.5371	0
62.037	65.7519	0	31.0863	0	1.84869	0		89.7768	3.20649	73.4958	0.944706	11.5371	0
62.1528	65.7519	0	31.0863	0	1.84869	0		89.7768	3.20317	73.4958	0.944424	11.5371	0
62.2685	65.7519	0	31.0863	0	1.84869	0		89.7768	3.19986	73.4958	0.944113	11.5371	0
62.3843	65.7519	0	31.0863	0	1.84869	0		89.7768	3.19654	73.4958	0.943831	11.5371	0
62.5	65.7519	0	31.0863	0	1.84869	0		89.7768	3.19353	73.4958	0.94352	11.5371	0
62.6157	65.7519	0	31.0863	0	1.84869	0		89.7768	3.19021	73.4958	0.943239	11.5371	0
62.7315	65.7519	0	31.0863	0	1.84869	0		89.7768	3.1869	73.4958	0.942958	11.5371	0
62.8472	65.7519	0	31.0863	0	1.84869	0		89.7768	3.18389	73.4958	0.942676	11.5371	0
62.963	65.7519	0	31.0863	0	1.84869	0		89.7768	3.18057	73.4958	0.942365	11.5371	0
63.0787	65.7519	0	31.0863	0	1.84869	0		89.7768	3.17726	73.4958	0.942084	11.5371	0
63.1944	65.7519	0	31.0863	0	1.84869	0		89.7768	3.17394	73.4958	0.941803	11.5371	0
63.3102	65.7519	0	31.0863	0	1.84869	0		89.7768	3.17093	73.4958	0.941522	11.5371	0
63.4259	65.7519	0	31.0863	0	1.84869	0		89.7768	3.16761	73.4958	0.941241	11.5371	0
63.5417	65.7519	0	31.0863	0	1.84869	0		89.7768	3.1643	73.4958	0.94096	11.5371	0
63.6574	65.7519	0	31.0863	0	1.84869	0		89.7768	3.16098	73.4958	0.940679	11.5371	0
63.7731	65.7519	0	31.0863	0	1.84869	0		89.7768	3.15797	73.4958	0.940399	11.5371	0
63.8889	65.7519	0	31.0863	0	1.84869	0		89.7768	3.15466	73.4958	0.940118	11.5371	0
64.0046	65.7519	0	31.0863	0	1.84869	0		89.7768	3.15134	73.4958	0.939837	11.5371	0
64.1204	65.7519	0	31.0863	0	1.84869	0		89.7768	3.14833	73.4958	0.939557	11.5371	0
64.2361	65.7519	0	31.0863	0	1.84869	0		89.7768	3.14501	73.4958	0.939306	11.5371	0
64.3519	65.7519	0	31.0863	0	1.84869	0		89.7768	3.1417	73.4958	0.939025	11.5371	0
64.4676	65.7519	0	31.0863	0	1.84869	0		89.7768	3.13838	73.4958	0.938745	11.5371	0
64.5833	65.7519	0	31.0863	0	1.84869	0		89.7768	3.13537	73.4958	0.938495	11.5371	0
64.6991	65.7519	0	31.0863	0	1.84869	0		89.7768	3.13206	73.4958	0.938214	11.5371	0
64.8148	65.7519	0	31.0863	0	1.84869	0		89.7768	3.12874	73.4958	0.937934	11.5371	0
64.9306	65.7519	0	31.0863	0	1.84869	0		89.7768	3.12543	73.4958	0.937684	11.5371	0
65.0463	65.7519	0	31.0863	0	1.84869	0		89.7768	3.12241	73.4958	0.937433	11.5371	0
65.162	65.7519	0	31.0863	0	1.84869	0		89.7768	3.1191	73.4958	0.937153	11.5371	0
65.2778	65.7519	0	31.0863	0	1.84869	0		89.7768	3.11578	73.4958	0.936903	11.5371	0
65.3935	65.7519	0	31.0863	0	1.84869	0		89.7768	3.11277	73.4958	0.936623	11.5371	0
65.5093	65.7519	0	31.0863	0	1.84869	0		89.7768	3.10945	73.4958	0.936373	11.5371	0
65.625	65.7519	0	31.0863	0	1.84869	0		89.7768	3.10614	73.4958	0.936123	11.5371	0
65.7407	65.7519	0	31.0863	0	1.84869	0		89.7768	3.10283	73.4958	0.935873	11.5371	0
65.8565	65.7519	0	31.0863	0	1.84869	0		89.7768	3.09981	73.4958	0.935593	11.5371	0
65.9722	65.7519	0	31.0863	0	1.84869	0		89.7768	3.0965	73.4958	0.935343	11.5371	0
66.088	65.7519	0	31.0863	0	1.84869	0		89.7768	3.09318	73.4958	0.935093	11.5371	0
66.2037	65.7519	0	31.0863	0	1.84869	0		89.7768	3.08987	73.4958	0.934844	11.5371	0
66.3194	65.7519	0	31.0863	0	1.84869	0		89.7768	3.08685	73.4958	0.934594	11.5371	0
66.4352	65.7519	0	31.0863	0	1.84869	0		89.7768	3.08354	73.4958	0.934344	11.5371	0
66.5509	65.7519	0	31.0863	0	1.84869	0		89.7768	3.08022	73.4958	0.934095	11.5371	0
66.6667	65.7519	0	31.0863	0	1.84869	0		89.7768	3.07721	73.4958	0.933845	11.5371	0
66.7824	65.7519	0	31.0863	0	1.84869	0		89.7768	3.0739	73.4958	0.933596	11.5371	0
66.8981	65.7519	0	31.0863	0	1.84869	0		89.7768	3.07058	73.4958	0.933376	11.5371	0
67.0139	65.7519	0	31.0863	0	1.84869	0		89.7768	3.06727	73.4958	0.933127	11.5371	0
67.1296	65.7519	0	31.0863	0	1.84869	0		89.7768	3.06425	73.4958	0.932878	11.5371	0
67.2454	65.7519	0	31.0863	0	1.84869	0		89.7768	3.06094	73.4958	0.932628	11.5371	0
67.3611	65.7519	0	31.0863	0	1.84869	0		89.7768	3.05762	73.4958	0.932409	11.5371	0
67.4769	65.7519	0	31.0863	0	1.84869	0		89.7768	3.05431	73.4958	0.93216	11.5371	0
67.5926	65.7519	0	31.0863	0	1.84869	0		89.7768	3.0513	73.4958	0.931941	11.5371	0
67.7083	65.7519	0	31.0863	0	1.84869	0		89.7768	3.04798	73.4958	0.931692	11.5371	0
67.8241	65.7519	0	31.0863	0	1.84869	0		89.7768	3.04467	73.4958	0.931473	11.5371	0
67.9398	65.7519	0	31.0863	0	1.84869	0		89.7768	3.04165	73.4958	0.931224	11.5371	0
68.0556	65.7519	0	31.0863	0	1.84869	0		89.7768	3.03834	73.4958	0.930974	11.5371	0
68.1713	65.7519	0	31.0863	0	1.84869	0		89.7768	3.03502	73.4958	0.930724	11.5371	0
68.287	65.7519	0	31.0863	0	1.84869	0		89.7768	3.03171	73.4958	0.930444	11.5371	0
68.4028	65.7519	0	31.0863	0	1.84869	0		89.7768	3.02869	73.4958	0.930194	11.5371	0
68.5185	65.7519	0	31.0863	0	1.84869	0		89.7768	3.02538	73.4958	0.929944	11.5371	0
68.6343	65.7519	0	31.0863	0	1.84869	0		89.7768	3.02207	73.4958	0.929694	11.5371	0
68.75	65.7519	0	31.0863	0	1.84869	0		89.7768	3.01875	73.4958	0.929444	11.5371	0
68.8657	65.7519	0	31.0863	0	1.84869	0		89.7768	3.01574	73.4958	0.929195	11.5371	0
68.9815	65.7519	0	31.0863	0	1.84869	0		89.7768	3.01242	73.4958	0.928915	11.5371	0
69.0972	65.7519	0	31.0863	0	1.84869	0		89.7768	3.0092	73.4958	0.928665	11.5371	0
69.213	65.7519	0	31.0863	0	1.84869	0		89.7768	3.00597	73.4958	0.928415	11.5371	0
69.3287	65.7519	0	31.0863	0	1.84869	0		89.7768	3.00272	73.4958	0.928165	11.5371	0
69.4444	65.7519	0	31.0863	0	1.84869	0		89.7768	2.99949	73.4958	0.927916	11.5371	0
69.5602	65.7519	0	31.0863	0	1.84869	0		89.7768	2.99627	73.4958	0.927666	11.5371	0
69.6759	65.7519	0	31.0863	0	1.84869	0		89.7768	2.99302	73.4958	0.927417	11.5371	0
69.7917	65.7519	0	31.0863	0	1.84869	0		89.7768	2.98979	73.4958	0.927197	11.5371	0
69.9074	65.7519	0	31.0863	0	1.84869	0		89.7768	2.98657	73.4958	0.926948	11.5371	0
70.0231	65.7519	0	31.0863	0	1.84869	0		89.7768	2.98334	73.4958	0.926698	11.5371	0
70.1389	65.7519	0	31.0863	0	1.84869	0		89.7768	2.98009	73.4958	0.926449	11.5371	0
70.2546	65.7519	0	31.0863	0	1.84869	0		89.7768	2.97686	73.4958	0.926199	11.5371	0
70.3704	65.7519	0	31.0863	0	1.84869	0		89.7768	2.97364	73.4958	0.92595	11.5371	0
70.4861	65.7519	0	31.0863	0	1.84869	0		89.7768	2.97041	73.4958	0.9257	11.5371	0
70.6019	65.7519	0	31.0863	0	1.84869	0		89.7768	2.96716	73.4958	0.925481	11.5371	0
70.7176	65.7519	0	31.0863	0	1.84869	0		89.7768	2.96394	73.4958	0.925231	11.5371	0
70.8333	65.7519	0	31.0863	0	1.84869	0		89.7768	2.96071	73.4958	0.924982	11.5371	0
70.9491	65.7519	0	31.0863	0	1.84869	0		89.7768	2.95746	73.4958	0.924763	11.5371	0
71.0648	65.7519	0	31.0863	0	1.84869	0		89.7768	2.95423	73.4958	0.924514	11.5371	0
71.1806	65.7519	0	31.0863	0	1.84869	0		89.7768	2.95101	73.4958	0.924265	11.5371	0
71.2963	65.7519	0	31.0863	0	1.84869	0		89.7768	2.94778	73.4958	0.924045	11.5371	0
71.412	65.7519	0	31.0863	0	1.84869	0		89.7768	2.94453	73.4958	0.923796	11.5371	0
71.5278	65.7519	0	31.0863	0	1.84869	0		89.7768	2.94131	73.4958	0.923577	11.5371	0
71.6435	65.7519	0	31.0863	0	1.84869	0		89.7768	2.9385	73.4958	0.923328	11.5371	0
71.7593	65.7519	0	31.0863	0	1.84869	0		89.7768	2.936	73.4958	0.923079	11.5371	0
71.875	65.7519	0	31.0863	0	1.84869	0		89.7768	2.9335	73.4958	0.92286	11.5371	0
71.9907	65.7519	0	31.0863	0	1.84869	0		89.7768	2.93097	73.4958	0.922641	11.5371	0
72.1065	65.7519	0	31.0863	0	1.84869	0		89.7768	2.92847	73.4958	0.922392	11.5371	0
72.2222	65.7519	0	31.0863	0	1.84869	0		89.7768	2.92597	73.4958	0.922173	11.5371	0
72.338	65.7519	0	31.0863	0	1.84869	0		89.7768	2.92347	73.4958	0.921924	11.5371	0
72.4537	65.7519	0	31.0863	0	1.84869	0		89.7768	2.92097	73.4958	0.921705	11.5371	0
72.5694	65.7519	0	31.0863	0	1.84869	0		89.7768	2.91843	73.4958	0.921486	11.5371	0
72.6852	65.7519	0	31.0863	0	1.84869	0		89.7768	2.91593	73.4958	0.921237	11.5371	0
72.8009	65.7519	0	31.0863	0	1.84869	0		89.7768	2.91343	73.4958	0.921018	11.5371	0
72.9167	65.7519	0	31.0863	0	1.84869	0		89.7768	2.91093	73.4958	0.9208	11.5371	0
73.0324	65.7519	0	31.0863	0	1.84869	0		89.7768	2.9084	73.4958	0.920551	11.5371	0
73.1481	65.7519	0	31.0863	0	1.84869	0		89.7768	2.9059	73.4958	0.920332	11.5371	0
73.2639	65.7519	0	31.0863	0	1.84869	0		89.7768	2.9034	73.4958	0.920114	11.5371	0
73.3796	65.7519	0	31.0863	0	1.84869	0		89.7768	2.9009	73.4958	0.919895	11.5371	0
73.4954	65.7519	0	31.0863	0	1.84869	0		89.7768	2.8984	73.4958	0.919676	11.5371	0
73.6111	65.7519	0	31.0863	0	1.84869	0		89.7768	2.89586	73.4958	0.919427	11.5371	0
73.7269	65.7519	0	31.0863	0	1.84869	0		89.7768	2.89336	73.4958	0.919209	11.5371	0
73.8426	65.7519	0	31.0863	0	1.84869	0		89.7768	2.89086	73.4958	0.91899	11.5371	0
73.9583	65.7519	0	31.0863	0	1.84869	0		89.7768	2.88836	73.4958	0.918772	11.5371	0
74.0741	65.7519	0	31.0863	0	1.84869	0		89.7768	2.88586	73.4958	0.918553	11.5371	0
74.1898	65.7519	0	31.0863	0	1.84869	0		89.7768	2.88333	73.4958	0.918335	11.5371	0
74.3056	65.7519	0	31.0863	0	1.84869	0		89.7768	2.88083	73.4958	0.918116	11.5371	0
74.4213	65.7519	0	31.0863	0	1.84869	0		89.7768	2.87833	73.4958	0.917898	11.5371	0
74.537	65.7519	0	31.0863	0	1.84869	0		89.7768	2.87583	73.4958	0.91768	11.5371	0
74.6528	65.7519	0	31.0863	0	1.84869	0		89.7768	2.87332	73.4958	0.917461	11.5371	0
74.7685	65.7519	0	31.0863	0	1.84869	0		89.7768	2.87079	73.4958	0.917243	11.5371	0
74.8843	65.7519	0	31.0863	0	1.84869	0		89.7768	2.86829	73.4958	0.917024	11.5371	0
75	65.7519	0	31.0863	0	1.84869	0		89.7768	2.86579	73.4958	0.916836	11.5371	0
75.1157	65.7519	0	31.0863	0	1.84869	0		89.7768	2.86329	73.4958	0.916618	11.5371	0
75.2315	65.7519	0	31.0863	0	1.84869	0		89.7768	2.86079	73.4958	0.9164	11.5371	0
75.3472	65.7519	0	31.0863	0	1.84869	0		89.7768	2.85826	73.4958	0.916182	11.5371	0
75.463	65.7519	0	31.0863	0	1.84869	0		89.7768	2.85576	73.4958	0.915964	11.5371	0
75.5787	65.7519	0	31.0863	0	1.84869	0		89.7768	2.85326	73.4958	0.915775	11.5371	0
75.6944	65.7519	0	31.0863	0	1.84869	0		89.7768	2.85075	73.4958	0.915557	11.5371	0
75.8102	65.7519	0	31.0863	0	1.84869	0		89.7768	2.84822	73.4958	0.915339	11.5371	0
75.9259	65.7519	0	31.0863	0	1.84869	0		89.7768	2.84572	73.4958	0.915151	11.5371	0
76.0417	65.7519	0	31.0863	0	1.84869	0		89.7768	2.84322	73.4958	0.914933	11.5371	0
76.1574	65.7519	0	31.0863	0	1.84869	0		89.7768	2.84072	73.4958	0.914715	11.5371	0
76.2731	65.7519	0	31.0863	0	1.84869	0		89.7768	2.83822	73.4958	0.914527	11.5371	0
76.3889	65.7519	0	31.0863	0	1.84869	0		89.7768	2.83569	73.4958	0.914309	11.5371	0
76.5046	65.7519	0	31.0863	0	1.84869	0		89.7768	2.83319	73.4958	0.914121	11.5371	0
76.6204	65.7519	0	31.0863	0	1.84869	0		89.7768	2.83069	73.4958	0.913903	11.5371	0
76.7361	65.7519	0	31.0863	0	1.84869	0		89.7768	2.82819	73.4958	0.913716	11.5371	0
76.8519	65.7519	0	31.0863	0	1.84869	0		89.7768	2.82568	73.4958	0.913498	11.5371	0
76.9676	65.7519	0	31.0863	0	1.84869	0		89.7768	2.82315	73.4958	0.91331	11.5371	0
77.0833	65.7519	0	31.0863	0	1.84869	0		89.7768	2.82065	73.4958	0.913092	11.5371	0
77.1991	65.7519	0	31.0863	0	1.84869	0		89.7768	2.81815	73.4958	0.912905	11.5371	0
77.3148	65.7519	0	31.0863	0	1.84869	0		89.7768	2.81565	73.4958	0.912717	11.5371	0
77.4306	65.7519	0	31.0863	0	1.84869	0		89.7768	2.81315	73.4958	0.912499	11.5371	0
77.5463	65.7519	0	31.0863	0	1.84869	0		89.7768	2.81062	73.4958	0.912312	11.5371	0
77.662	65.7519	0	31.0863	0	1.84869	0		89.7768	2.80812	73.4958	0.912124	11.5371	0
77.7778	65.7519	0	31.0863	0	1.84869	0		89.7768	2.80562	73.4958	0.911906	11.5371	0
77.8935	65.7519	0	31.0863	0	1.84869	0		89.7768	2.80311	73.4958	0.911719	11.5371	0
78.0093	65.7519	0	31.0863	0	1.84869	0		89.7768	2.80058	73.4958	0.911531	11.5371	0
78.125	65.7519	0	31.0863	0	1.84869	0		89.7768	2.79808	73.4958	0.911344	11.5371	0
78.2407	65.7519	0	31.0863	0	1.84869	0		89.7768	2.79558	73.4958	0.911126	11.5371	0
78.3565	65.7519	0	31.0863	0	1.84869	0		89.7768	2.79308	73.4958	0.910939	11.5371	0
78.4722	65.7519	0	31.0863	0	1.84869	0		89.7768	2.79058	73.4958	0.910751	11.5371	0
78.588	65.7519	0	31.0863	0	1.84869	0		89.7768	2.78805	73.4958	0.910564	11.5371	0
78.7037	65.7519	0	31.0863	0	1.84869	0		89.7768	2.78555	73.4958	0.910377	11.5371	0
78.8194	65.7519	0	31.0863	0	1.84869	0		89.7768	2.78305	73.4958	0.910189	11.5371	0
78.9352	65.7519	0	31.0863	0	1.84869	0		89.7768	2.78054	73.4958	0.910002	11.5371	0
79.0509	65.7519	0	31.0863	0	1.84869	0		89.7768	2.77804	73.4958	0.909815	11.5371	0
79.1667	65.7519	0	31.0863	0	1.84869	0		89.7768	2.77551	73.4958	0.909628	11.5371	0
79.2824	65.7519	0	31.0863	0	1.84869	0		89.7768	2.77301	73.4958	0.90944	11.5371	0
79.3981	65.7519	0	31.0863	0	1.84869	0		89.7768	2.77051	73.4958	0.909253	11.5371	0
79.5139	65.7519	0	31.0863	0	1.84869	0		89.7768	2.76801	73.4958	0.909066	11.5371	0
79.6296	65.7519	0	31.0863	0	1.84869	0		89.7768	2.76551	73.4958	0.908879	11.5371	0
79.7454	65.7519	0	31.0863	0	1.84869	0		89.7768	2.76298	73.4958	0.908661	11.5371	0
79.8611	65.7519	0	31.0863	0	1.84869	0		89.7768	2.76048	73.4958	0.908473	11.5371	0
79.9769	65.7519	0	31.0863	0	1.84869	0		89.7768	2.75797	73.4958	0.908286	11.5371	0
80.0926	65.7519	0	31.0863	0	1.84869	0		89.7768	2.75547	73.4958	0.908068	11.5371	0
80.2083	65.7519	0	31.0863	0	1.84869	0		89.7768	2.75297	73.4958	0.90788	11.5371	0
80.3241	65.7519	0	31.0863	0	1.84869	0		89.7768	2.75044	73.4958	0.907693	11.5371	0
80.4398	65.7519	0	31.0863	0	1.84869	0		89.7768	2.74794	73.4958	0.907505	11.5371	0
80.5556	65.7519	0	31.0863	0	1.84869	0		89.7768	2.74544	73.4958	0.907288	11.5371	0
80.6713	65.7519	0	31.0863	0	1.84869	0		89.7768	2.74294	73.4958	0.9071	11.5371	0
80.787	65.7519	0	31.0863	0	1.84869	0		89.7768	2.74041	73.4958	0.906913	11.5371	0
80.9028	65.7519	0	31.0863	0	1.84869	0		89.7768	2.73791	73.4958	0.906725	11.5371	0
81.0185	65.7519	0	31.0863	0	1.84869	0		89.7768	2.7354	73.4958	0.906538	11.5371	0
81.1343	65.7519	0	31.0863	0	1.84869	0		89.7768	2.7329	73.4958	0.906321	11.5371	0
81.25	65.7519	0	31.0863	0	1.84869	0		89.7768	2.7304	73.4958	0.906133	11.5371	0
81.3657	65.7519	0	31.0863	0	1.84869	0		89.7768	2.72787	73.4958	0.905946	11.5371	0
81.4815	65.7519	0	31.0863	0	1.84869	0		89.7768	2.72537	73.4958	0.905759	11.5371	0
81.5972	65.7519	0	31.0863	0	1.84869	0		89.7768	2.72287	73.4958	0.905571	11.5371	0
81.713	65.7519	0	31.0863	0	1.84869	0		89.7768	2.72037	73.4958	0.905384	11.5371	0
81.8287	65.7519	0	31.0863	0	1.84869	0		89.7768	2.71787	73.4958	0.905196	11.5371	0
81.9444	65.7519	0	31.0863	0	1.84869	0		89.7768	2.71534	73.4958	0.905009	11.5371	0
82.0602	65.7519	0	31.0863	0	1.84869	0		89.7768	2.71284	73.4958	0.904822	11.5371	0
82.1759	65.7519	0	31.0863	0	1.84869	0		89.7768	2.71033	73.4958	0.904634	11.5371	0
82.2917	65.7519	0	31.0863	0	1.84869	0		89.7768	2.70783	73.4958	0.904447	11.5371	0
82.4074	65.7519	0	31.0863	0	1.84869	0		89.7768	2.70533	73.4958	0.90426	11.5371	0
82.5231	65.7519	0	31.0863	0	1.84869	0		89.7768	2.7028	73.4958	0.904073	11.5371	0
82.6389	65.7519	0	31.0863	0	1.84869	0		89.7768	2.7003	73.4958	0.903886	11.5371	0
82.7546	65.7519	0	31.0863	0	1.84869	0		89.7768	2.6978	73.4958	0.903698	11.5371	0
82.8704	65.7519	0	31.0863	0	1.84869	0		89.7768	2.6953	73.4958	0.903511	11.5371	0
82.9861	65.7519	0	31.0863	0	1.84869	0		89.7768	2.69277	73.4958	0.903324	11.5371	0
83.1019	65.7519	0	31.0863	0	1.84869	0		89.7768	2.69027	73.4958	0.903137	11.5371	0
83.2176	65.7519	0	31.0863	0	1.84869	0		89.7768	2.68788	73.4958	0.90295	11.5371	0
83.3333	65.7519	0	31.0863	0	1.84869	0		89.7768	2.68559	73.4958	0.902763	11.5371	0
83.4491	65.7519	0	31.0863	0	1.84869	0		89.7768	2.68333	73.4958	0.902606	11.5371	0
83.5648	65.7519	0	31.0863	0	1.84869	0		89.7768	2.68104	73.4958	0.902419	11.5371	0
83.6806	65.7519	0	31.0863	0	1.84869	0		89.7768	2.67875	73.4958	0.902232	11.5371	0
83.7963	65.7519	0	31.0863	0	1.84869	0		89.7768	2.67649	73.4958	0.902045	11.5371	0
83.912	65.7519	0	31.0863	0	1.84869	0		89.7768	2.67423	73.4958	0.901858	11.5371	0
84.0278	65.7519	0	31.0863	0	1.84869	0		89.7768	2.67197	73.4958	0.901671	11.5371	0
84.1435	65.7519	0	31.0863	0	1.84869	0		89.7768	2.66971	73.4958	0.901514	11.5371	0
84.2593	65.7519	0	31.0863	0	1.84869	0		89.7768	2.66745	73.4958	0.901327	11.5371	0
84.375	65.7519	0	31.0863	0	1.84869	0		89.7768	2.66519	73.4958	0.90114	11.5371	0
84.4907	65.7519	0	31.0863	0	1.84869	0		89.7768	2.66296	73.4958	0.900953	11.5371	0
84.6065	65.7519	0	31.0863	0	1.84869	0		89.7768	2.66071	73.4958	0.900796	11.5371	0
84.7222	65.7519	0	31.0863	0	1.84869	0		89.7768	2.65848	73.4958	0.900609	11.5371	0
84.838	65.7519	0	31.0863	0	1.84869	0		89.7768	2.65625	73.4958	0.900422	11.5371	0
84.9537	65.7519	0	31.0863	0	1.84869	0		89.7768	2.65402	73.4958	0.900266	11.5371	0
85.0694	65.7519	0	31.0863	0	1.84869	0		89.7768	2.65179	73.4958	0.900079	11.5371	0
85.1852	65.7519	0	31.0863	0	1.84869	0		89.7768	2.64959	73.4958	0.899892	11.5371	0
85.3009	65.7519	0	31.0863	0	1.84869	0		89.7768	2.64736	73.4958	0.899735	11.5371	0
85.4167	65.7519	0	31.0863	0	1.84869	0		89.7768	2.64516	73.4958	0.899548	11.5371	0
85.5324	65.7519	0	31.0863	0	1.84869	0		89.7768	2.64296	73.4958	0.899392	11.5371	0
85.6481	65.7519	0	31.0863	0	1.84869	0		89.7768	2.64076	73.4958	0.899205	11.5371	0
85.7639	65.7519	0	31.0863	0	1.84869	0		89.7768	2.63856	73.4958	0.899048	11.5371	0
85.8796	65.7519	0	31.0863	0	1.84869	0		89.7768	2.63636	73.4958	0.898861	11.5371	0
85.9954	65.7519	0	31.0863	0	1.84869	0		89.7768	2.63416	73.4958	0.898675	11.5371	0
86.1111	65.7519	0	31.0863	0	1.84869	0		89.7768	2.63199	73.4958	0.898518	11.5371	0
86.2269	65.7519	0	31.0863	0	1.84869	0		89.7768	2.62979	73.4958	0.898331	11.5371	0
86.3426	65.7519	0	31.0863	0	1.84869	0		89.7768	2.62762	73.4958	0.898175	11.5371	0
86.4583	65.7519	0	31.0863	0	1.84869	0		89.7768	2.62545	73.4958	0.897988	11.5371	0
86.5741	65.7519	0	31.0863	0	1.84869	0		89.7768	2.62328	73.4958	0.897832	11.5371	0
86.6898	65.7519	0	31.0863	0	1.84869	0		89.7768	2.62111	73.4958	0.897675	11.5371	0
86.8056	65.7519	0	31.0863	0	1.84869	0		89.7768	2.61894	73.4958	0.897489	11.5371	0
86.9213	65.7519	0	31.0863	0	1.84869	0		89.7768	2.6168	73.4958	0.897332	11.5371	0
87.037	65.7519	0	31.0863	0	1.84869	0		89.7768	2.61466	73.4958	0.897146	11.5371	0
87.1528	65.7519	0	31.0863	0	1.84869	0		89.7768	2.61249	73.4958	0.896989	11.5371	0
87.2685	65.7519	0	31.0863	0	1.84869	0		89.7768	2.61035	73.4958	0.896833	11.5371	0
87.3843	65.7519	0	31.0863	0	1.84869	0		89.7768	2.60821	73.4958	0.896646	11.5371	0
87.5	65.7519	0	31.0863	0	1.84869	0		89.7768	2.60607	73.4958	0.89649	11.5371	0
87.6157	65.7519	0	31.0863	0	1.84869	0		89.7768	2.60397	73.4958	0.896333	11.5371	0
87.7315	65.7519	0	31.0863	0	1.84869	0		89.7768	2.60183	73.4958	0.896147	11.5371	0
87.8472	65.7519	0	31.0863	0	1.84869	0		89.7768	2.59972	73.4958	0.895991	11.5371	0
87.963	65.7519	0	31.0863	0	1.84869	0		89.7768	2.59761	73.4958	0.895834	11.5371	0
88.0787	65.7519	0	31.0863	0	1.84869	0		89.7768	2.5955	73.4958	0.895648	11.5371	0
88.1944	65.7519	0	31.0863	0	1.84869	0		89.7768	2.59339	73.4958	0.895492	11.5371	0
88.3102	65.7519	0	31.0863	0	1.84869	0		89.7768	2.59128	73.4958	0.895335	11.5371	0
88.4259	65.7519	0	31.0863	0	1.84869	0		89.7768	2.58917	73.4958	0.895179	11.5371	0
88.5417	65.7519	0	31.0863	0	1.84869	0		89.7768	2.58709	73.4958	0.895023	11.5371	0
88.6574	65.7519	0	31.0863	0	1.84869	0		89.7768	2.58498	73.4958	0.894836	11.5371	0
88.7731	65.7519	0	31.0863	0	1.84869	0		89.7768	2.5829	73.4958	0.89468	11.5371	0
88.8889	65.7519	0	31.0863	0	1.84869	0		89.7768	2.58082	73.4958	0.894524	11.5371	0
89.0046	65.7519	0	31.0863	0	1.84869	0		89.7768	2.57874	73.4958	0.894368	11.5371	0
89.1204	65.7519	0	31.0863	0	1.84869	0		89.7768	2.57667	73.4958	0.894212	11.5371	0
89.2361	65.7519	0	31.0863	0	1.84869	0		89.7768	2.57459	73.4958	0.894056	11.5371	0
89.3519	65.7519	0	31.0863	0	1.84869	0		89.7768	2.57254	73.4958	0.893899	11.5371	0
89.4676	65.7519	0	31.0863	0	1.84869	0		89.7768	2.57046	73.4958	0.893713	11.5371	0
89.5833	65.7519	0	31.0863	0	1.84869	0		89.7768	2.56841	73.4958	0.893557	11.5371	0
89.6991	65.7519	0	31.0863	0	1.84869	0		89.7768	2.56636	73.4958	0.893401	11.5371	0
89.8148	65.7519	0	31.0863	0	1.84869	0		89.7768	2.56431	73.4958	0.893245	11.5371	0
89.9306	65.7519	0	31.0863	0	1.84869	0		89.7768	2.56226	73.4958	0.893089	11.5371	0
90.0463	65.7519	0	31.0863	0	1.84869	0		89.7768	2.56024	73.4958	0.892933	11.5371	0
90.162	65.7519	0	31.0863	0	1.84869	0		89.7768	2.55819	73.4958	0.892777	11.5371	0
90.2778	65.7519	0	31.0863	0	1.84869	0		89.7768	2.55617	73.4958	0.892621	11.5371	0
90.3935	65.7519	0	31.0863	0	1.84869	0		89.7768	2.55413	73.4958	0.892465	11.5371	0
90.5093	65.7519	0	31.0863	0	1.84869	0		89.7768	2.55211	73.4958	0.892309	11.5371	0
90.625	65.7519	0	31.0863	0	1.84869	0		89.7768	2.55009	73.4958	0.892153	11.5371	0
90.7407	65.7519	0	31.0863	0	1.84869	0		89.7768	2.5481	73.4958	0.892027	11.5371	0
90.8565	65.7519	0	31.0863	0	1.84869	0		89.7768	2.54608	73.4958	0.891871	11.5371	0
90.9722	65.7519	0	31.0863	0	1.84869	0		89.7768	2.54406	73.4958	0.891715	11.5371	0
91.088	65.7519	0	31.0863	0	1.84869	0		89.7768	2.54207	73.4958	0.891559	11.5371	0
91.2037	65.7519	0	31.0863	0	1.84869	0		89.7768	2.54008	73.4958	0.891403	11.5371	0
91.3194	65.7519	0	31.0863	0	1.84869	0		89.7768	2.5381	73.4958	0.891247	11.5371	0
91.4352	65.7519	0	31.0863	0	1.84869	0		89.7768	2.53611	73.4958	0.891091	11.5371	0
91.5509	65.7519	0	31.0863	0	1.84869	0		89.7768	2.53412	73.4958	0.890935	11.5371	0
91.6667	65.7519	0	31.0863	0	1.84869	0		89.7768	2.53213	73.4958	0.890779	11.5371	0
91.7824	65.7519	0	31.0863	0	1.84869	0		89.7768	2.53014	73.4958	0.890592	11.5371	0
91.8981	65.7519	0	31.0863	0	1.84869	0		89.7768	2.52818	73.4958	0.890436	11.5371	0
92.0139	65.7519	0	31.0863	0	1.84869	0		89.7768	2.52622	73.4958	0.89028	11.5371	0
92.1296	65.7519	0	31.0863	0	1.84869	0		89.7768	2.52426	73.4958	0.890124	11.5371	0
92.2454	65.7519	0	31.0863	0	1.84869	0		89.7768	2.52231	73.4958	0.889968	11.5371	0
92.3611	65.7519	0	31.0863	0	1.84869	0		89.7768	2.52035	73.4958	0.889812	11.5371	0
92.4769	65.7519	0	31.0863	0	1.84869	0		89.7768	2.51839	73.4958	0.889656	11.5371	0
92.5926	65.7519	0	31.0863	0	1.84869	0		89.7768	2.51646	73.4958	0.8895	11.5371	0
92.7083	65.7519	0	31.0863	0	1.84869	0		89.7768	2.5145	73.4958	0.889344	11.5371	0
92.8241	65.7519	0	31.0863	0	1.84869	0		89.7768	2.51257	73.4958	0.889188	11.5371	0
92.9398	65.7519	0	31.0863	0	1.84869	0		89.7768	2.51065	73.4958	0.889032	11.5371	0
93.0556	65.7519	0	31.0863	0	1.84869	0		89.7768	2.50872	73.4958	0.888906	11.5371	0
93.1713	65.7519	0	31.0863	0	1.84869	0		89.7768	2.50679	73.4958	0.88875	11.5371	0
93.287	65.7519	0	31.0863	0	1.84869	0		89.7768	2.50486	73.4958	0.888594	11.5371	0
93.4028	65.7519	0	31.0863	0	1.84869	0		89.7768	2.50296	73.4958	0.888438	11.5371	0
93.5185	65.7519	0	31.0863	0	1.84869	0		89.7768	2.50103	73.4958	0.888283	11.5371	0
93.6343	65.7519	0	31.0863	0	1.84869	0		89.7768	2.49913	73.4958	0.888127	11.5371	0
93.75	65.7519	0	31.0863	0	1.84869	0		89.7768	2.49724	73.4958	0.887971	11.5371	0
93.8657	65.7519	0	31.0863	0	1.84869	0		89.7768	2.49534	73.4958	0.887815	11.5371	0
93.9815	65.7519	0	31.0863	0	1.84869	0		89.7768	2.49344	73.4958	0.887659	11.5371	0
94.0972	65.7519	0	31.0863	0	1.84869	0		89.7768	2.49154	73.4958	0.887533	11.5371	0
94.213	65.7519	0	31.0863	0	1.84869	0		89.7768	2.48967	73.4958	0.887377	11.5371	0
94.3287	65.7519	0	31.0863	0	1.84869	0		89.7768	2.4878	73.4958	0.887221	11.5371	0
94.4444	65.7519	0	31.0863	0	1.84869	0		89.7768	2.48591	73.4958	0.887065	11.5371	0
94.5602	65.7519	0	31.0863	0	1.84869	0		89.7768	2.48404	73.4958	0.88691	11.5371	0
94.6759	65.7519	0	31.0863	0	1.84869	0		89.7768	2.48217	73.4958	0.886754	11.5371	0
94.7917	65.7519	0	31.0863	0	1.84869	0		89.7768	2.4803	73.4958	0.886628	11.5371	0
94.9074	65.7519	0	31.0863	0	1.84869	0		89.7768	2.47837	73.4958	0.886472	11.5371	0
95.0231	65.7519	0	31.0863	0	1.84869	0		89.7768	2.47651	73.4958	0.886317	11.5371	0
95.1389	65.7519	0	31.0863	0	1.84869	0		89.7768	2.47461	73.4958	0.886161	11.5371	0
95.2546	65.7519	0	31.0863	0	1.84869	0		89.7768	2.47271	73.4958	0.886035	11.5371	0
95.3704	65.7519	0	31.0863	0	1.84869	0		89.7768	2.47081	73.4958	0.88588	11.5371	0
95.4861	65.7519	0	31.0863	0	1.84869	0		89.7768	2.46894	73.4958	0.885724	11.5371	0
95.6019	65.7519	0	31.0863	0	1.84869	0		89.7768	2.46707	73.4958	0.885568	11.5371	0
95.7176	65.7519	0	31.0863	0	1.84869	0		89.7768	2.46518	73.4958	0.885443	11.5371	0
95.8333	65.7519	0	31.0863	0	1.84869	0		89.7768	2.46331	73.4958	0.885287	11.5371	0
95.9491	65.7519	0	31.0863	0	1.84869	0		89.7768	2.46144	73.4958	0.885131	11.5371	0
96.0648	65.7519	0	31.0863	0	1.84869	0		89.7768	2.45957	73.4958	0.885005	11.5371	0
96.1806	65.7519	0	31.0863	0	1.84869	0		89.7768	2.45773	73.4958	0.88485	11.5371	0
96.2963	65.7519	0	31.0863	0	1.84869	0		89.7768	2.45587	73.4958	0.884694	11.5371	0
96.412	65.7519	0	31.0863	0	1.84869	0		89.7768	2.454	73.4958	0.884569	11.5371	0
96.5278	65.7519	0	31.0863	0	1.84869	0		89.7768	2.45216	73.4958	0.884413	11.5371	0
96.6435	65.7519	0	31.0863	0	1.84869	0		89.7768	2.45032	73.4958	0.884258	11.5371	0
96.7593	65.7519	0	31.0863	0	1.84869	0		89.7768	2.44848	73.4958	0.884132	11.5371	0
96.875	65.7519	0	31.0863	0	1.84869	0		89.7768	2.44661	73.4958	0.883976	11.5371	0
96.9907	65.7519	0	31.0863	0	1.84869	0		89.7768	2.44481	73.4958	0.883851	11.5371	0
97.1065	65.7519	0	31.0863	0	1.84869	0		89.7768	2.44297	73.4958	0.883695	11.5371	0
97.2222	65.7519	0	31.0863	0	1.84869	0		89.7768	2.44113	73.4958	0.88354	11.5371	0
97.338	65.7519	0	31.0863	0	1.84869	0		89.7768	2.43929	73.4958	0.883414	11.5371	0
97.4537	65.7519	0	31.0863	0	1.84869	0		89.7768	2.43748	73.4958	0.883259	11.5371	0
97.5694	65.7519	0	31.0863	0	1.84869	0		89.7768	2.43568	73.4958	0.883133	11.5371	0
97.6852	65.7519	0	31.0863	0	1.84869	0		89.7768	2.43384	73.4958	0.882978	11.5371	0
97.8009	65.7519	0	31.0863	0	1.84869	0		89.7768	2.43203	73.4958	0.882852	11.5371	0
97.9167	65.7519	0	31.0863	0	1.84869	0		89.7768	2.43022	73.4958	0.882697	11.5371	0
98.0324	65.7519	0	31.0863	0	1.84869	0		89.7768	2.42841	73.4958	0.882571	11.5371	0
98.1481	65.7519	0	31.0863	0	1.84869	0		89.7768	2.42661	73.4958	0.882416	11.5371	0
98.2639	65.7519	0	31.0863	0	1.84869	0		89.7768	2.42483	73.4958	0.882291	11.5371	0
98.3796	65.7519	0	31.0863	0	1.84869	0		89.7768	2.42302	73.4958	0.882135	11.5371	0
98.4954	65.7519	0	31.0863	0	1.84869	0		89.7768	2.42124	73.4958	0.88201	11.5371	0
98.6111	65.7519	0	31.0863	0	1.84869	0		89.7768	2.41944	73.4958	0.881854	11.5371	0
98.7269	65.7519	0	31.0863	0	1.84869	0		89.7768	2.41766	73.4958	0.881729	11.5371	0
98.8426	65.7519	0	31.0863	0	1.84869	0		89.7768	2.41588	73.4958	0.881574	11.5371	0
98.9583	65.7519	0	31.0863	0	1.84869	0		89.7768	2.4141	73.4958	0.881448	11.5371	0
99.0741	65.7519	0	31.0863	0	1.84869	0		89.7768	2.41232	73.4958	0.881293	11.5371	0
99.1898	65.7519	0	31.0863	0	1.84869	0		89.7768	2.41055	73.4958	0.881168	11.5371	0
99.3056	65.7519	0	31.0863	0	1.84869	0		89.7768	2.4088	73.4958	0.881042	11.5371	0
99.4213	65.7519	0	31.0863	0	1.84869	0		89.7768	2.40702	73.4958	0.880887	11.5371	0
99.537	65.7519	0	31.0863	0	1.84869	0		89.7768	2.40527	73.4958	0.880762	11.5371	0
99.6528	65.7519	0	31.0863	0	1.84869	0		89.7768	2.40353	73.4958	0.880637	11.5371	0
99.7685	65.7519	0	31.0863	0	1.84869	0		89.7768	2.40175	73.4958	0.880481	11.5371	0
99.8843	65.7519	0	31.0863	0	1.84869	0		89.7768	2.4	73.4958	0.880356	11.5371	0
100	65.7519	0	31.0863	0	1.84869	0		89.7768	2.39825	73.4958	0.880201	11.5371	0
100.116	65.7519	0	31.0863	0	1.84869	0		89.7768	2.39654	73.4958	0.880076	11.5371	0
100.231	65.7519	0	31.0863	0	1.84869	0		89.7768	2.39479	73.4958	0.87995	11.5371	0
100.347	65.7519	0	31.0863	0	1.84869	0		89.7768	2.39304	73.4958	0.879825	11.5371	0
100.463	65.7519	0	31.0863	0	1.84869	0		89.7768	2.39132	73.4958	0.87967	11.5371	0
100.579	65.7519	0	31.0863	0	1.84869	0		89.7768	2.3896	73.4958	0.879545	11.5371	0
100.694	65.7519	0	31.0863	0	1.84869	0		89.7768	2.38786	73.4958	0.87942	11.5371	0
100.81	65.7519	0	31.0863	0	1.84869	0		89.7768	2.38614	73.4958	0.879265	11.5371	0
100.926	65.7519	0	31.0863	0	1.84869	0		89.7768	2.38442	73.4958	0.879139	11.5371	0
101.042	65.7519	0	31.0863	0	1.84869	0		89.7768	2.3827	73.4958	0.879014	11.5371	0
101.157	65.7519	0	31.0863	0	1.84869	0		89.7768	2.38102	73.4958	0.878889	11.5371	0
101.273	65.7519	0	31.0863	0	1.84869	0		89.7768	2.3793	73.4958	0.878734	11.5371	0
101.389	65.7519	0	31.0863	0	1.84869	0		89.7768	2.37758	73.4958	0.878609	11.5371	0
101.505	65.7519	0	31.0863	0	1.84869	0		89.7768	2.37589	73.4958	0.878484	11.5371	0
101.62	65.7519	0	31.0863	0	1.84869	0		89.7768	2.37421	73.4958	0.878359	11.5371	0
101.736	65.7519	0	31.0863	0	1.84869	0		89.7768	2.37249	73.4958	0.878234	11.5371	0
101.852	65.7519	0	31.0863	0	1.84869	0		89.7768	2.3708	73.4958	0.878079	11.5371	0
101.968	65.7519	0	31.0863	0	1.84869	0		89.7768	2.36912	73.4958	0.877954	11.5371	0
102.083	65.7519	0	31.0863	0	1.84869	0		89.7768	2.36746	73.4958	0.877829	11.5371	0
102.199	65.7519	0	31.0863	0	1.84869	0		89.7768	2.36577	73.4958	0.877704	11.5371	0
102.315	65.7519	0	31.0863	0	1.84869	0		89.7768	2.36408	73.4958	0.877579	11.5371	0
102.431	65.7519	0	31.0863	0	1.84869	0		89.7768	2.36243	73.4958	0.877454	11.5371	0
102.546	65.7519	0	31.0863	0	1.84869	0		89.7768	2.36074	73.4958	0.877329	11.5371	0
102.662	65.7519	0	31.0863	0	1.84869	0		89.7768	2.35908	73.4958	0.877204	11.5371	0
102.778	65.7519	0	31.0863	0	1.84869	0		89.7768	2.35742	73.4958	0.877049	11.5371	0
102.894	65.7519	0	31.0863	0	1.84869	0		89.7768	2.35577	73.4958	0.876924	11.5371	0
103.009	65.7519	0	31.0863	0	1.84869	0		89.7768	2.35411	73.4958	0.876799	11.5371	0
103.125	65.7519	0	31.0863	0	1.84869	0		89.7768	2.35245	73.4958	0.876673	11.5371	0
103.241	65.7519	0	31.0863	0	1.84869	0		89.7768	2.3508	73.4958	0.876519	11.5371	0
103.356	65.7519	0	31.0863	0	1.84869	0		89.7768	2.34917	73.4958	0.876394	11.5371	0
103.472	65.7519	0	31.0863	0	1.84869	0		89.7768	2.34751	73.4958	0.876269	11.5371	0
103.588	65.7519	0	31.0863	0	1.84869	0		89.7768	2.34588	73.4958	0.876143	11.5371	0
103.704	65.7519	0	31.0863	0	1.84869	0		89.7768	2.34426	73.4958	0.876018	11.5371	0
103.819	65.7519	0	31.0863	0	1.84869	0		89.7768	2.34263	73.4958	0.875893	11.5371	0
103.935	65.7519	0	31.0863	0	1.84869	0		89.7768	2.341	73.4958	0.875738	11.5371	0
104.051	65.7519	0	31.0863	0	1.84869	0		89.7768	2.33938	73.4958	0.875613	11.5371	0
104.167	65.7519	0	31.0863	0	1.84869	0		89.7768	2.33775	73.4958	0.875489	11.5371	0
104.282	65.7519	0	31.0863	0	1.84869	0		89.7768	2.33612	73.4958	0.875363	11.5371	0
104.398	65.7519	0	31.0863	0	1.84869	0		89.7768	2.33452	73.4958	0.875239	11.5371	0
104.514	65.7519	0	31.0863	0	1.84869	0		89.7768	2.33293	73.4958	0.875113	11.5371	0
104.63	65.7519	0	31.0863	0	1.84869	0		89.7768	2.3313	73.4958	0.874989	11.5371	0
104.745	65.7519	0	31.0863	0	1.84869	0		89.7768	2.3297	73.4958	0.874864	11.5371	0
104.861	65.7519	0	31.0863	0	1.84869	0		89.7768	2.32811	73.4958	0.874739	11.5371	0
104.977	65.7519	0	31.0863	0	1.84869	0		89.7768	2.32651	73.4958	0.874584	11.5371	0
105.093	65.7519	0	31.0863	0	1.84869	0		89.7768	2.32491	73.4958	0.874459	11.5371	0
105.208	65.7519	0	31.0863	0	1.84869	0		89.7768	2.32335	73.4958	0.874334	11.5371	0
105.324	65.7519	0	31.0863	0	1.84869	0		89.7768	2.32175	73.4958	0.874209	11.5371	0
105.44	65.7519	0	31.0863	0	1.84869	0		89.7768	2.32015	73.4958	0.874084	11.5371	0
105.556	65.7519	0	31.0863	0	1.84869	0		89.7768	2.31858	73.4958	0.873959	11.5371	0
105.671	65.7519	0	31.0863	0	1.84869	0		89.7768	2.31702	73.4958	0.873834	11.5371	0
105.787	65.7519	0	31.0863	0	1.84869	0		89.7768	2.31545	73.4958	0.87371	11.5371	0
105.903	65.7519	0	31.0863	0	1.84869	0		89.7768	2.31388	73.4958	0.873585	11.5371	0
106.019	65.7519	0	31.0863	0	1.84869	0		89.7768	2.31232	73.4958	0.87346	11.5371	0
106.134	65.7519	0	31.0863	0	1.84869	0		89.7768	2.31075	73.4958	0.873335	11.5371	0
106.25	65.7519	0	31.0863	0	1.84869	0		89.7768	2.30918	73.4958	0.87321	11.5371	0
106.366	65.7519	0	31.0863	0	1.84869	0		89.7768	2.30762	73.4958	0.873085	11.5371	0
106.481	65.7519	0	31.0863	0	1.84869	0		89.7768	2.30605	73.4958	0.872961	11.5371	0
106.597	65.7519	0	31.0863	0	1.84869	0		89.7768	2.30445	73.4958	0.872836	11.5371	0
106.713	65.7519	0	31.0863	0	1.84869	0		89.7768	2.30289	73.4958	0.872711	11.5371	0
106.829	65.7519	0	31.0863	0	1.84869	0		89.7768	2.30132	73.4958	0.872586	11.5371	0
106.944	65.7519	0	31.0863	0	1.84869	0		89.7768	2.29975	73.4958	0.872462	11.5371	0
107.06	65.7519	0	31.0863	0	1.84869	0		89.7768	2.29819	73.4958	0.872337	11.5371	0
107.176	65.7519	0	31.0863	0	1.84869	0		89.7768	2.29662	73.4958	0.872212	11.5371	0
107.292	65.7519	0	31.0863	0	1.84869	0		89.7768	2.29505	73.4958	0.872087	11.5371	0
107.407	65.7519	0	31.0863	0	1.84869	0		89.7768	2.29349	73.4958	0.871963	11.5371	0
107.523	65.7519	0	31.0863	0	1.84869	0		89.7768	2.29195	73.4958	0.871868	11.5371	0
107.639	65.7519	0	31.0863	0	1.84869	0		89.7768	2.29038	73.4958	0.871743	11.5371	0
107.755	65.7519	0	31.0863	0	1.84869	0		89.7768	2.28884	73.4958	0.871618	11.5371	0
107.87	65.7519	0	31.0863	0	1.84869	0		89.7768	2.28728	73.4958	0.871494	11.5371	0
107.986	65.7519	0	31.0863	0	1.84869	0		89.7768	2.28574	73.4958	0.871369	11.5371	0
108.102	65.7519	0	31.0863	0	1.84869	0		89.7768	2.2842	73.4958	0.871244	11.5371	0
108.218	65.7519	0	31.0863	0	1.84869	0		89.7768	2.28267	73.4958	0.87112	11.5371	0
108.333	65.7519	0	31.0863	0	1.84869	0		89.7768	2.28113	73.4958	0.870995	11.5371	0
108.449	65.7519	0	31.0863	0	1.84869	0		89.7768	2.27959	73.4958	0.87087	11.5371	0
108.565	65.7519	0	31.0863	0	1.84869	0		89.7768	2.27806	73.4958	0.870776	11.5371	0
108.681	65.7519	0	31.0863	0	1.84869	0		89.7768	2.27655	73.4958	0.870651	11.5371	0
108.796	65.7519	0	31.0863	0	1.84869	0		89.7768	2.27501	73.4958	0.870526	11.5371	0
108.912	65.7519	0	31.0863	0	1.84869	0		89.7768	2.27351	73.4958	0.870402	11.5371	0
109.028	65.7519	0	31.0863	0	1.84869	0		89.7768	2.27197	73.4958	0.870277	11.5371	0
109.144	65.7519	0	31.0863	0	1.84869	0		89.7768	2.27046	73.4958	0.870153	11.5371	0
109.259	65.7519	0	31.0863	0	1.84869	0		89.7768	2.26896	73.4958	0.870058	11.5371	0
109.375	65.7519	0	31.0863	0	1.84869	0		89.7768	2.26745	73.4958	0.869933	11.5371	0
109.491	65.7519	0	31.0863	0	1.84869	0		89.7768	2.26594	73.4958	0.869809	11.5371	0
109.606	65.7519	0	31.0863	0	1.84869	0		89.7768	2.26444	73.4958	0.869684	11.5371	0
109.722	65.7519	0	31.0863	0	1.84869	0		89.7768	2.26293	73.4958	0.86959	11.5371	0
109.838	65.7519	0	31.0863	0	1.84869	0		89.7768	2.26143	73.4958	0.869465	11.5371	0
109.954	65.7519	0	31.0863	0	1.84869	0		89.7768	2.25992	73.4958	0.869341	11.5371	0
110.069	65.7519	0	31.0863	0	1.84869	0		89.7768	2.25844	73.4958	0.869216	11.5371	0
110.185	65.7519	0	31.0863	0	1.84869	0		89.7768	2.25697	73.4958	0.869092	11.5371	0
110.301	65.7519	0	31.0863	0	1.84869	0		89.7768	2.25546	73.4958	0.868997	11.5371	0
110.417	65.7519	0	31.0863	0	1.84869	0		89.7768	2.25398	73.4958	0.868873	11.5371	0
110.532	65.7519	0	31.0863	0	1.84869	0		89.7768	2.25251	73.4958	0.868748	11.5371	0
110.648	65.7519	0	31.0863	0	1.84869	0		89.7768	2.25103	73.4958	0.868654	11.5371	0
110.764	65.7519	0	31.0863	0	1.84869	0		89.7768	2.24955	73.4958	0.868529	11.5371	0
110.88	65.7519	0	31.0863	0	1.84869	0		89.7768	2.24808	73.4958	0.868405	11.5371	0
110.995	65.7519	0	31.0863	0	1.84869	0		89.7768	2.2466	73.4958	0.86828	11.5371	0
111.111	65.7519	0	31.0863	0	1.84869	0		89.7768	2.24512	73.4958	0.868186	11.5371	0
111.227	65.7519	0	31.0863	0	1.84869	0		89.7768	2.24368	73.4958	0.868061	11.5371	0
111.343	65.7519	0	31.0863	0	1.84869	0		89.7768	2.2422	73.4958	0.867937	11.5371	0
111.458	65.7519	0	31.0863	0	1.84869	0		89.7768	2.24076	73.4958	0.867843	11.5371	0
111.574	65.7519	0	31.0863	0	1.84869	0		89.7768	2.23931	73.4958	0.867718	11.5371	0
111.69	65.7519	0	31.0863	0	1.84869	0		89.7768	2.23786	73.4958	0.867594	11.5371	0
111.806	65.7519	0	31.0863	0	1.84869	0		89.7768	2.23639	73.4958	0.867499	11.5371	0
111.921	65.7519	0	31.0863	0	1.84869	0		89.7768	2.23494	73.4958	0.867375	11.5371	0
112.037	65.7519	0	31.0863	0	1.84869	0		89.7768	2.23352	73.4958	0.867281	11.5371	0
112.153	65.7519	0	31.0863	0	1.84869	0		89.7768	2.23208	73.4958	0.867156	11.5371	0
112.269	65.7519	0	31.0863	0	1.84869	0		89.7768	2.23063	73.4958	0.867032	11.5371	0
112.384	65.7519	0	31.0863	0	1.84869	0		89.7768	2.22919	73.4958	0.866938	11.5371	0
112.5	65.7519	0	31.0863	0	1.84869	0		89.7768	2.22777	73.4958	0.866813	11.5371	0
112.616	65.7519	0	31.0863	0	1.84869	0		89.7768	2.22632	73.4958	0.866719	11.5371	0
112.731	65.7519	0	31.0863	0	1.84869	0		89.7768	2.22491	73.4958	0.866595	11.5371	0
112.847	65.7519	0	31.0863	0	1.84869	0		89.7768	2.22349	73.4958	0.86647	11.5371	0
112.963	65.7519	0	31.0863	0	1.84869	0		89.7768	2.22207	73.4958	0.866376	11.5371	0
113.079	65.7519	0	31.0863	0	1.84869	0		89.7768	2.22066	73.4958	0.866252	11.5371	0
113.194	65.7519	0	31.0863	0	1.84869	0		89.7768	2.21924	73.4958	0.866158	11.5371	0
113.31	65.7519	0	31.0863	0	1.84869	0		89.7768	2.21783	73.4958	0.866033	11.5371	0
113.426	65.7519	0	31.0863	0	1.84869	0		89.7768	2.21641	73.4958	0.865939	11.5371	0
113.542	65.7519	0	31.0863	0	1.84869	0		89.7768	2.21499	73.4958	0.865815	11.5371	0
113.657	65.7519	0	31.0863	0	1.84869	0		89.7768	2.21361	73.4958	0.865721	11.5371	0
113.773	65.7519	0	31.0863	0	1.84869	0		89.7768	2.21219	73.4958	0.865596	11.5371	0
113.889	65.7519	0	31.0863	0	1.84869	0		89.7768	2.21081	73.4958	0.865502	11.5371	0
114.005	65.7519	0	31.0863	0	1.84869	0		89.7768	2.20942	73.4958	0.865378	11.5371	0
114.12	65.7519	0	31.0863	0	1.84869	0		89.7768	2.20803	73.4958	0.865284	11.5371	0
114.236	65.7519	0	31.0863	0	1.84869	0		89.7768	2.20662	73.4958	0.865159	11.5371	0
114.352	65.7519	0	31.0863	0	1.84869	0		89.7768	2.20523	73.4958	0.865065	11.5371	0
114.468	65.7519	0	31.0863	0	1.84869	0		89.7768	2.20387	73.4958	0.864941	11.5371	0
114.583	65.7519	0	31.0863	0	1.84869	0		89.7768	2.20249	73.4958	0.864817	11.5371	0
114.699	65.7519	0	31.0863	0	1.84869	0		89.7768	2.2011	73.4958	0.864722	11.5371	0
114.815	65.7519	0	31.0863	0	1.84869	0		89.7768	2.19972	73.4958	0.864598	11.5371	0
114.931	65.7519	0	31.0863	0	1.84869	0		89.7768	2.19836	73.4958	0.864504	11.5371	0
115.046	65.7519	0	31.0863	0	1.84869	0		89.7768	2.197	73.4958	0.864379	11.5371	0
115.162	65.7519	0	31.0863	0	1.84869	0		89.7768	2.19562	73.4958	0.864285	11.5371	0
115.278	65.7519	0	31.0863	0	1.84869	0		89.7768	2.19426	73.4958	0.864161	11.5371	0
115.394	65.7519	0	31.0863	0	1.84869	0		89.7768	2.19291	73.4958	0.864067	11.5371	0
115.509	65.7519	0	31.0863	0	1.84869	0		89.7768	2.19155	73.4958	0.863942	11.5371	0
115.625	65.7519	0	31.0863	0	1.84869	0		89.7768	2.1902	73.4958	0.863848	11.5371	0
115.741	65.7519	0	31.0863	0	1.84869	0		89.7768	2.18884	73.4958	0.863724	11.5371	0
